# Supplementary material for: Dynamics and mechanism of dimer dissociation of photoreceptor UVR8
Source: Nat Commun. 2022 Jan 10;13:93. doi: 10.1038/s41467-021-27756-w (PMC8748919; doi:10.1038/s41467-021-27756-w)
Supplement: Supplementary file 4 — Source Data [file 41467_2021_27756_MOESM4_ESM.xlsx]

## Sheet: Fig. 1
Fig. 1c																		Fig. 1c inset					Fig. 1d
	WT	W39F	W92F	W94F	W144F	W196F	W198F	W233F	W250F	W285F	W300F	W302F	W337F	W400F	Tryptophan	W285F/D129N		Absorbance	Fluorescence	Standard Deviation			Irradiation time (min)	ln(D[0]/D[t])	Standard Deviation
Wavelength (nm)	Fluor. Intens.	Fluor. Intens.	Fluor. Intens.	Fluor. Intens.	Fluor. Intens.	Fluor. Intens.	Fluor. Intens.	Fluor. Intens.	Fluor. Intens.	Fluor. Intens.	Fluor. Intens.	Fluor. Intens.	Fluor. Intens.	Fluor. Intens.	Fluor. Intens.	Fluor. Intens.			Trp in water (0.13)					WT
295	0.035	0.0162	0.0141	0.0197	0.0185	0.0228	0.0198	0.0206	0.0158	0.0183	0.0153	0.0225	0.0202	0.0206	0.00163	0.0237		0.3834	2.4435	0.00731			1	0.4112	0.0377
296	0.0335	0.02	0.0211	0.0262	0.0251	0.0243	0.0248	0.0277	0.0232	0.0251	0.0188	0.0246	0.0261	0.0258	0.00196	0.0311		0.2148	1.3801	0.0425			1.5	0.5316	0.017
297	0.0343	0.0237	0.0257	0.0315	0.0285	0.0303	0.0321	0.0347	0.0284	0.0319	0.0259	0.0306	0.0311	0.0312	0.00221	0.0366		0.1139	0.7297	0.0278			2	0.7632	0.0207
298	0.0385	0.0279	0.0317	0.0388	0.0337	0.032	0.0398	0.0431	0.0346	0.0403	0.0301	0.0383	0.0417	0.0371	0.00294	0.0448		0.0587	0.3788	0.0466			2.5	0.9565	0.0435
299	0.0414	0.034	0.0343	0.0462	0.0403	0.04	0.0469	0.0493	0.0414	0.0488	0.0351	0.0432	0.0436	0.0433	0.00368	0.0541							3	1.1302	0.0469
300	0.0419	0.0368	0.0402	0.0541	0.0481	0.0425	0.0533	0.0598	0.0455	0.0543	0.0419	0.0483	0.0517	0.0461	0.00513	0.0605			WT (0.075)
301	0.0477	0.0415	0.0488	0.0597	0.0519	0.0484	0.0557	0.0686	0.0506	0.0617	0.0453	0.0558	0.0593	0.0521	0.00622	0.0677		0.00915	0.0382	0.00293				WT in D2O
302	0.052	0.046	0.0506	0.0676	0.057	0.0479	0.0643	0.0751	0.0563	0.0633	0.0503	0.0564	0.0641	0.0591	0.00807	0.0784		0.0182	0.0725	0.00632			1	0.3598	0.0203
303	0.0549	0.0501	0.0555	0.0732	0.0623	0.0565	0.0698	0.0795	0.0611	0.0726	0.0544	0.0632	0.0688	0.062	0.00965	0.086		0.0361	0.1379	0.0176			2	0.6215	0.0529
304	0.0561	0.0531	0.0596	0.0759	0.068	0.0595	0.0721	0.0941	0.0662	0.0762	0.0554	0.0655	0.0733	0.0665	0.0134	0.0913		0.0709	0.2871	0.00499			3	0.905	0.0649
305	0.0609	0.0593	0.0632	0.081	0.0753	0.0666	0.0769	0.1007	0.0712	0.0822	0.0608	0.0724	0.0789	0.0754	0.0167	0.1057		0.1368	0.5329	0.00841
306	0.0671	0.0634	0.0676	0.0913	0.0751	0.0687	0.0833	0.114	0.0754	0.0849	0.0642	0.0742	0.0885	0.0799	0.019	0.1162								D129N
307	0.0707	0.0691	0.0753	0.1	0.0806	0.0742	0.0903	0.1254	0.0831	0.0949	0.0719	0.0802	0.0938	0.088	0.0225	0.1331			W285F (0.42)				2	0.2765	0.0045
308	0.0756	0.0778	0.082	0.1082	0.0929	0.0833	0.095	0.1378	0.0897	0.1058	0.0785	0.0858	0.1007	0.0932	0.0275	0.1497		0.1673	3.3117	0.22			4	0.4077	0.0398
309	0.086	0.0811	0.0911	0.1137	0.0991	0.0903	0.1049	0.1515	0.0975	0.1182	0.0861	0.0935	0.1112	0.0975	0.032	0.1642		0.0875	1.5787	0.0852			6	0.719	0.0198
310	0.0941	0.0871	0.0977	0.1243	0.1106	0.0979	0.109	0.1648	0.1059	0.1244	0.0936	0.1016	0.1164	0.1063	0.0377	0.1831		0.0447	0.7918	0.0221			8	0.8379	0.0967
311	0.1044	0.0968	0.1031	0.1335	0.1191	0.1043	0.1209	0.187	0.1129	0.1358	0.0969	0.1104	0.1271	0.118	0.0438	0.2074		0.0226	0.3544	0.0462
312	0.1076	0.1048	0.1094	0.145	0.1259	0.1096	0.1283	0.202	0.1165	0.1447	0.1097	0.1165	0.1372	0.1215	0.0492	0.2314		0.0114	0.1699	0.0162				D129K
313	0.1187	0.1091	0.1227	0.1544	0.1335	0.1099	0.1361	0.2176	0.1244	0.1569	0.1164	0.1213	0.147	0.1295	0.0566	0.2457							10	0.3414	0.0483
314	0.1256	0.1171	0.1233	0.1622	0.1365	0.1257	0.1433	0.2358	0.1383	0.1648	0.1216	0.1273	0.1549	0.1404	0.0641	0.2775			W285 233F (0.27)				20	0.621	0.0668
315	0.1282	0.1228	0.1348	0.1689	0.1447	0.1302	0.1498	0.2505	0.1403	0.1777	0.1277	0.1361	0.1595	0.1469	0.0714	0.2895		0.2038	2.7267	0.0306			30	0.9242	0.1099
316	0.1378	0.1287	0.139	0.1782	0.1515	0.1331	0.149	0.2622	0.1448	0.1852	0.1296	0.1404	0.1646	0.1534	0.0801	0.3115		0.1077	1.4078	0.0113
317	0.14	0.1313	0.1409	0.1818	0.1592	0.137	0.1616	0.27	0.152	0.1982	0.1405	0.1423	0.1703	0.1562	0.0885	0.3321		0.0554	0.7372	0.0534				W285Y
318	0.1404	0.139	0.1466	0.188	0.1587	0.1513	0.1606	0.2813	0.1538	0.2148	0.1405	0.1499	0.1748	0.1586	0.0957	0.3497		0.0281	0.37	0.0205			10	0
319	0.147	0.1432	0.1524	0.1937	0.1663	0.1491	0.1625	0.2943	0.1559	0.2279	0.1466	0.1479	0.1799	0.1682	0.1059	0.3681		0.0142	0.1869	0.0155			20	0
320	0.1494	0.1432	0.1562	0.1944	0.1748	0.1551	0.1658	0.304	0.1652	0.2439	0.1513	0.1569	0.1898	0.1726	0.1146	0.3876		0.0071	0.097	0.00878			30	0
321	0.1556	0.1508	0.1627	0.1979	0.1757	0.1594	0.1688	0.3203	0.1682	0.2661	0.1525	0.1607	0.196	0.1757	0.1263	0.4058
322	0.1625	0.1546	0.1638	0.1957	0.1765	0.1613	0.1754	0.3282	0.175	0.287	0.1579	0.1606	0.1948	0.1807	0.1361	0.4256			W233F (0.19)
323	0.1607	0.1591	0.1684	0.2056	0.1854	0.1637	0.1764	0.3434	0.1735	0.3036	0.1649	0.165	0.1945	0.1869	0.145	0.4418		0.165	1.5261	0.0501
324	0.1587	0.1604	0.1721	0.2124	0.1837	0.1655	0.1827	0.3483	0.178	0.3375	0.1657	0.1703	0.2014	0.1897	0.1558	0.455		0.0825	0.8039	0.0572
325	0.1636	0.1612	0.1726	0.2122	0.1861	0.1773	0.1864	0.3631	0.1836	0.3687	0.1683	0.1684	0.2075	0.1885	0.1658	0.4826		0.0413	0.4182	0.026
326	0.1707	0.1704	0.1769	0.2153	0.1941	0.1776	0.1842	0.3678	0.1856	0.3993	0.1696	0.1726	0.2081	0.1937	0.1754	0.4983		0.0206	0.1867	0.0187
327	0.1733	0.1705	0.1816	0.2158	0.1986	0.1782	0.1854	0.3733	0.1927	0.4312	0.1756	0.1758	0.2075	0.1961	0.1857	0.5088		0.0103	0.088	0.0219
328	0.1663	0.1732	0.1823	0.2223	0.1959	0.1783	0.188	0.3824	0.19	0.4574	0.179	0.1736	0.2129	0.1995	0.1975	0.5333
329	0.1752	0.1757	0.1839	0.2253	0.201	0.1836	0.1923	0.3887	0.1976	0.4966	0.179	0.1785	0.2169	0.2013	0.2074	0.5446
330	0.1779	0.1799	0.1864	0.2236	0.2022	0.1893	0.1904	0.3923	0.1949	0.5314	0.1811	0.18	0.2222	0.2004	0.2166	0.5554
331	0.1771	0.1835	0.1871	0.2271	0.2058	0.1916	0.1952	0.3998	0.1996	0.5522	0.1878	0.1837	0.2174	0.2088	0.2253	0.5636
332	0.1757	0.1853	0.1859	0.2226	0.2058	0.1876	0.1912	0.4035	0.1997	0.5823	0.1854	0.1797	0.2167	0.2098	0.2351	0.5725
333	0.177	0.1884	0.1877	0.2262	0.1997	0.1904	0.1899	0.406	0.1955	0.6057	0.185	0.1837	0.2211	0.208	0.2407	0.5808
334	0.1771	0.1861	0.1867	0.2278	0.2028	0.1896	0.1904	0.4093	0.1993	0.6376	0.1855	0.1806	0.2197	0.2075	0.2517	0.597
335	0.177	0.1838	0.1855	0.2214	0.2008	0.1959	0.1855	0.3996	0.1983	0.6629	0.1864	0.181	0.2198	0.2049	0.2595	0.5959
336	0.1726	0.1877	0.1833	0.2184	0.207	0.193	0.1889	0.4107	0.1942	0.6956	0.186	0.174	0.224	0.2053	0.2686	0.5986
337	0.1765	0.184	0.1854	0.2183	0.2007	0.1935	0.1863	0.4071	0.1991	0.7184	0.1823	0.1811	0.2122	0.2077	0.2755	0.6028
338	0.1753	0.1829	0.1831	0.2149	0.2007	0.1936	0.179	0.4042	0.195	0.7405	0.177	0.1763	0.213	0.2023	0.2789	0.6004
339	0.1741	0.1822	0.1784	0.2147	0.1959	0.1882	0.1775	0.405	0.1891	0.7673	0.1779	0.1775	0.2184	0.2025	0.2885	0.6135
340	0.1695	0.1837	0.18	0.2116	0.1938	0.1901	0.1799	0.3969	0.1929	0.8003	0.1818	0.1757	0.2116	0.2047	0.2923	0.6032
341	0.1681	0.1793	0.1778	0.2065	0.1953	0.1886	0.1807	0.3935	0.1925	0.8126	0.1799	0.1722	0.2092	0.1952	0.2995	0.6131
342	0.1618	0.177	0.178	0.2082	0.19	0.1863	0.1733	0.3951	0.1871	0.84	0.1781	0.1729	0.2083	0.1966	0.3043	0.6132
343	0.1608	0.1791	0.1732	0.2001	0.1897	0.1822	0.1719	0.3852	0.1885	0.8777	0.1756	0.1726	0.2055	0.1964	0.3085	0.611
344	0.1623	0.1773	0.1704	0.199	0.1846	0.1828	0.1695	0.389	0.1895	0.8893	0.174	0.1701	0.2068	0.1911	0.3081	0.6025
345	0.1599	0.1739	0.1712	0.1951	0.1817	0.1796	0.165	0.3729	0.1843	0.9136	0.1743	0.1671	0.2024	0.1923	0.3138	0.5952
346	0.157	0.1709	0.1646	0.1931	0.1768	0.1817	0.1626	0.3723	0.18	0.9222	0.169	0.1669	0.2001	0.1884	0.3191	0.5907
347	0.1527	0.1704	0.1649	0.1893	0.1795	0.1783	0.1617	0.3635	0.1775	0.9526	0.1687	0.1666	0.193	0.1834	0.317	0.5896
348	0.1529	0.1667	0.1599	0.1856	0.1747	0.1719	0.1577	0.3596	0.1717	0.9572	0.1689	0.1617	0.1911	0.1814	0.3204	0.5774
349	0.1505	0.1657	0.1609	0.1786	0.1717	0.172	0.1532	0.3544	0.1736	0.9776	0.1666	0.1586	0.186	0.1794	0.3223	0.5724
350	0.1453	0.1617	0.1529	0.1772	0.1649	0.1714	0.1497	0.3434	0.1648	0.9842	0.163	0.1592	0.1855	0.1749	0.3205	0.5599
351	0.1415	0.1615	0.1523	0.1718	0.1632	0.1696	0.1476	0.3405	0.1614	1.0026	0.1575	0.1532	0.1795	0.1699	0.324	0.5546
352	0.1399	0.1554	0.147	0.17	0.1606	0.1648	0.1443	0.3314	0.1606	0.9903	0.1569	0.1522	0.1771	0.1658	0.3238	0.5444
353	0.1389	0.1514	0.1473	0.1662	0.1557	0.1611	0.139	0.3249	0.1584	0.9971	0.1536	0.1491	0.1707	0.1675	0.3204	0.5361
354	0.1334	0.1484	0.1403	0.1592	0.1531	0.1604	0.1399	0.3163	0.1578	1.0003	0.1476	0.148	0.1678	0.1597	0.3187	0.5236
355	0.1286	0.1465	0.1365	0.159	0.1509	0.1569	0.1326	0.3079	0.1497	1.0044	0.1467	0.1412	0.1646	0.1526	0.3203	0.5162
356	0.1221	0.1474	0.1344	0.1488	0.1474	0.154	0.1283	0.2992	0.1473	0.9976	0.1459	0.1374	0.1599	0.1562	0.3169	0.5098
357	0.1222	0.1403	0.1302	0.1487	0.144	0.1502	0.1263	0.288	0.1465	0.9983	0.1439	0.1369	0.156	0.1512	0.3133	0.4942
358	0.121	0.1361	0.1237	0.1466	0.1404	0.1458	0.123	0.2837	0.1414	1.0085	0.1391	0.1327	0.1526	0.1441	0.3129	0.4834
359	0.1153	0.1333	0.1234	0.14	0.1369	0.1433	0.1174	0.2743	0.1366	0.9917	0.1367	0.128	0.1482	0.1416	0.3104	0.4729
360	0.1109	0.1324	0.1184	0.1373	0.1307	0.142	0.1142	0.2677	0.1342	0.9918	0.1315	0.127	0.1414	0.1382	0.3061	0.4596
361	0.1101	0.1319	0.1153	0.1312	0.1274	0.1343	0.1158	0.2592	0.1346	0.9899	0.1303	0.1268	0.1399	0.1333	0.3032	0.4522
362	0.1074	0.1238	0.1133	0.1273	0.1268	0.1323	0.1093	0.251	0.1293	0.9805	0.1289	0.1219	0.135	0.1329	0.2992	0.4386
363	0.1023	0.1223	0.1092	0.1216	0.1206	0.1283	0.1079	0.2428	0.1255	0.9669	0.1226	0.1202	0.1329	0.1276	0.2963	0.4285
364	0.0995	0.1181	0.1039	0.1202	0.1192	0.1295	0.1053	0.2389	0.123	0.9594	0.1179	0.1162	0.1298	0.1228	0.2912	0.4141
365	0.096	0.1161	0.1021	0.1151	0.1139	0.1245	0.0998	0.2296	0.1191	0.9462	0.1168	0.1111	0.1245	0.1204	0.2871	0.4067
366	0.0945	0.1093	0.1002	0.1124	0.1109	0.122	0.0968	0.2193	0.1155	0.9417	0.1115	0.1085	0.119	0.1138	0.2821	0.3889
367	0.0894	0.1077	0.095	0.1066	0.1091	0.121	0.0947	0.2113	0.115	0.9115	0.1121	0.1074	0.1179	0.1136	0.2759	0.3846
368	0.0868	0.1028	0.0924	0.1052	0.1066	0.1171	0.0884	0.205	0.1075	0.9005	0.1081	0.1057	0.1124	0.1077	0.2703	0.3706
369	0.0845	0.0988	0.09	0.1039	0.0996	0.1094	0.0886	0.1994	0.1054	0.8881	0.1057	0.1006	0.1093	0.1041	0.2654	0.3603
370	0.0823	0.0979	0.0861	0.0956	0.0965	0.1094	0.0846	0.1915	0.1035	0.8731	0.1009	0.0977	0.106	0.1005	0.2606	0.3465
371	0.0793	0.0931	0.0831	0.0944	0.0941	0.1056	0.0815	0.1859	0.0988	0.8478	0.0972	0.0982	0.102	0.0963	0.2576	0.3379
372	0.0756	0.0912	0.0834	0.0902	0.0916	0.1055	0.0787	0.1792	0.0956	0.8365	0.0933	0.093	0.0999	0.0944	0.2501	0.3274
373	0.075	0.0889	0.0799	0.0874	0.088	0.1045	0.0757	0.1731	0.0938	0.8285	0.0924	0.0899	0.0955	0.0904	0.2452	0.3169
374	0.0705	0.0861	0.0751	0.082	0.0858	0.0983	0.0742	0.1642	0.09	0.8018	0.0894	0.0908	0.0924	0.0881	0.2393	0.3053
375	0.0698	0.0824	0.0754	0.0798	0.0856	0.0949	0.0708	0.1565	0.0877	0.7891	0.0868	0.0857	0.0906	0.0849	0.235	0.2985
376	0.0649	0.0817	0.0717	0.0777	0.079	0.0901	0.0681	0.1532	0.0839	0.7704	0.0854	0.0826	0.0837	0.0811	0.2305	0.2891
377	0.0647	0.0759	0.069	0.0755	0.0799	0.0888	0.0671	0.1484	0.0823	0.7488	0.0823	0.0795	0.0818	0.0788	0.2258	0.2761
378	0.0611	0.0734	0.0654	0.0736	0.076	0.0861	0.062	0.1427	0.0794	0.7342	0.0794	0.0771	0.0797	0.0778	0.2192	0.2696
379	0.0588	0.0741	0.0634	0.0715	0.0712	0.0827	0.0616	0.1357	0.0748	0.7137	0.0771	0.0756	0.0775	0.0729	0.2131	0.2594
380	0.0549	0.0689	0.0606	0.0668	0.0702	0.0819	0.0595	0.1271	0.0733	0.695	0.0757	0.0705	0.0743	0.0726	0.2077	0.2519
381	0.0541	0.0677	0.06	0.0635	0.0678	0.0781	0.0567	0.1266	0.0717	0.6791	0.0722	0.0713	0.0723	0.0674	0.2025	0.2434
382	0.0533	0.0638	0.0581	0.0632	0.0659	0.0791	0.0572	0.1213	0.0688	0.6649	0.0709	0.0683	0.0684	0.0665	0.1987	0.2378
383	0.0495	0.063	0.0577	0.0583	0.0647	0.0748	0.056	0.1174	0.0661	0.6533	0.069	0.067	0.0663	0.0638	0.1939	0.2279
384	0.0491	0.0607	0.0551	0.0587	0.0605	0.0715	0.0516	0.1102	0.066	0.6323	0.0653	0.0644	0.0645	0.0618	0.1884	0.2161
385	0.0464	0.0602	0.0515	0.0547	0.0583	0.0708	0.0486	0.1072	0.063	0.6142	0.0647	0.0631	0.062	0.0586	0.1844	0.2078
386	0.0455	0.0557	0.0506	0.0516	0.0571	0.0692	0.0464	0.1031	0.0593	0.5908	0.061	0.0598	0.0603	0.0581	0.1784	0.2026
387	0.0441	0.0534	0.0465	0.0509	0.0543	0.0665	0.0447	0.0985	0.0586	0.577	0.0597	0.0572	0.057	0.0547	0.1738	0.197
388	0.042	0.0521	0.0469	0.0483	0.0515	0.0632	0.0436	0.0941	0.0564	0.5549	0.0573	0.0549	0.0566	0.0525	0.1674	0.1889
389	0.0405	0.0518	0.0448	0.0467	0.0499	0.0632	0.042	0.0911	0.0552	0.5489	0.0557	0.0559	0.0537	0.0508	0.1622	0.1835
390	0.039	0.0478	0.0429	0.0461	0.0498	0.0601	0.0404	0.0841	0.0524	0.5258	0.0535	0.0538	0.0497	0.0484	0.1597	0.1786
391	0.0371	0.0463	0.0419	0.0437	0.0465	0.0577	0.0387	0.0819	0.0509	0.5106	0.0524	0.0511	0.0489	0.0492	0.1533	0.172
392	0.036	0.0452	0.0386	0.041	0.0446	0.0549	0.0375	0.0785	0.0491	0.4937	0.052	0.0494	0.0479	0.0445	0.1499	0.1607
393	0.0334	0.044	0.0373	0.0394	0.0448	0.0539	0.037	0.0746	0.0467	0.4802	0.0478	0.0471	0.0463	0.0448	0.1458	0.1561
394	0.0332	0.043	0.0366	0.0376	0.042	0.0538	0.0345	0.0732	0.0459	0.4617	0.0465	0.0466	0.0446	0.0415	0.1415	0.152
395	0.0307	0.0412	0.0363	0.0366	0.0406	0.0518	0.0333	0.0703	0.0449	0.4451	0.0454	0.0461	0.0403	0.0405	0.137	0.145
396	0.0319	0.0376	0.0346	0.0365	0.0402	0.0479	0.0332	0.0675	0.0406	0.435	0.044	0.0419	0.0386	0.04	0.1318	0.1402
397	0.0288	0.0377	0.0314	0.0338	0.0374	0.0481	0.0309	0.0631	0.0407	0.4163	0.043	0.0422	0.0391	0.036	0.1274	0.1322
398	0.0279	0.036	0.0303	0.0328	0.0369	0.047	0.0287	0.0605	0.0384	0.4037	0.04	0.0389	0.0364	0.0361	0.1231	0.1326
399	0.0277	0.0346	0.0296	0.0306	0.0354	0.0444	0.0278	0.0572	0.0375	0.3897	0.0396	0.0384	0.0371	0.0345	0.1192	0.1216
400	0.0269	0.0327	0.0279	0.0306	0.0346	0.0418	0.0256	0.0552	0.0358	0.374	0.0386	0.0366	0.0343	0.033	0.1141	0.1198
401	0.0232	0.0313	0.0278	0.0283	0.0311	0.0415	0.0251	0.0526	0.0352	0.3588	0.0368	0.0358	0.033	0.0311	0.1099	0.1145
402	0.0226	0.0308	0.0271	0.0283	0.032	0.0401	0.0248	0.0512	0.0348	0.3486	0.0344	0.0349	0.0312	0.0299	0.1078	0.11
403	0.0233	0.03	0.0259	0.0256	0.0304	0.0382	0.0236	0.0495	0.0327	0.3381	0.0342	0.0338	0.0299	0.0289	0.1037	0.1041
404	0.0219	0.027	0.0246	0.0251	0.0272	0.038	0.0223	0.0457	0.0307	0.3297	0.0323	0.0305	0.0295	0.0269	0.1	0.0977
405	0.0205	0.0261	0.0232	0.0227	0.0286	0.0363	0.0228	0.0445	0.0307	0.3102	0.0309	0.0316	0.0271	0.0255	0.0964	0.0953
406	0.0203	0.025	0.023	0.0236	0.0264	0.0345	0.0209	0.0427	0.0298	0.2991	0.0297	0.0313	0.0268	0.0245	0.0942	0.0926
407	0.0186	0.0256	0.0218	0.022	0.0255	0.0327	0.0186	0.0405	0.0281	0.2886	0.0291	0.0287	0.0249	0.0239	0.0893	0.0886
408	0.0164	0.0237	0.0205	0.02	0.0235	0.0334	0.0182	0.0382	0.0266	0.2777	0.0271	0.0262	0.0249	0.0242	0.0861	0.0863
409	0.0168	0.0235	0.0197	0.0204	0.0229	0.0296	0.0169	0.0377	0.0247	0.2676	0.0265	0.0275	0.022	0.0236	0.0832	0.0802
410	0.0155	0.0223	0.0184	0.0188	0.0228	0.0314	0.0182	0.0359	0.0236	0.2576	0.0258	0.0252	0.0218	0.0206	0.081	0.0792
411	0.016	0.0208	0.0182	0.018	0.0222	0.0279	0.0171	0.0317	0.0241	0.2428	0.024	0.0248	0.0206	0.0197	0.0782	0.0731
412	0.0142	0.0197	0.0177	0.0169	0.0207	0.0271	0.0148	0.0331	0.0226	0.2328	0.0239	0.0237	0.0209	0.0191	0.0732	0.0719
413	0.015	0.0199	0.0174	0.0176	0.0195	0.0268	0.0148	0.0297	0.0223	0.2305	0.0223	0.0236	0.0187	0.0186	0.073	0.0692
414	0.0139	0.0184	0.0162	0.0156	0.0186	0.0253	0.0147	0.0292	0.02	0.2191	0.0227	0.0216	0.0192	0.0169	0.0682	0.0649
415	0.0126	0.0186	0.0157	0.0143	0.0188	0.0248	0.013	0.0271	0.0192	0.2081	0.0216	0.0203	0.0179	0.0171	0.067	0.0626
416	0.0128	0.0172	0.0154	0.0154	0.0168	0.0235	0.0131	0.0261	0.0195	0.2026	0.0205	0.0205	0.0181	0.0164	0.0634	0.0598
417	0.0124	0.0173	0.0139	0.0135	0.017	0.0227	0.0125	0.0257	0.0189	0.1948	0.0191	0.0198	0.0161	0.0152	0.0618	0.0559
418	0.0119	0.0171	0.0131	0.0134	0.0151	0.0236	0.0123	0.0242	0.0175	0.1856	0.0181	0.0194	0.0163	0.0144	0.0601	0.0539
419	0.0122	0.015	0.0132	0.0126	0.0159	0.0208	0.0114	0.0224	0.0162	0.1789	0.0173	0.0174	0.0144	0.0147	0.0575	0.0518
420	0.0109	0.0141	0.0129	0.0129	0.0145	0.0214	0.0113	0.0225	0.0163	0.1726	0.017	0.0172	0.0139	0.0139	0.0557	0.0507
421	0.0103	0.0154	0.0125	0.012	0.0145	0.0206	0.0113	0.0205	0.0157	0.1652	0.0173	0.0164	0.0135	0.0139	0.0536	0.0491
422	0.0106	0.0127	0.0124	0.0105	0.0144	0.0183	0.0107	0.0198	0.0147	0.1589	0.0163	0.0166	0.0135	0.0125	0.0517	0.0454
423	0.0095214	0.0132	0.0107	0.0113	0.0136	0.0198	0.0096388	0.0213	0.0144	0.1514	0.0161	0.0161	0.013	0.0129	0.0487	0.0434
424	0.0088577	0.0133	0.0113	0.0107	0.0123	0.0183	0.0102	0.0202	0.0137	0.1435	0.0152	0.0143	0.0126	0.0114	0.047	0.0424
425	0.0087722	0.0118	0.0108	0.0099359	0.0135	0.0178	0.0089484	0.018	0.0133	0.1394	0.0147	0.0143	0.0114	0.0111	0.0452	0.0398
426	0.008137	0.0116	0.0099413	0.0089964	0.0124	0.0168	0.0086779	0.0185	0.0137	0.1364	0.014	0.0147	0.0109	0.0114	0.0443	0.0388
427	0.0084217	0.0104	0.0097402	0.0097972	0.0114	0.0152	0.0085071	0.0165	0.0125	0.1272	0.0136	0.0134	0.0106	0.0105	0.0424	0.0369
428	0.0075854	0.0115	0.0088843	0.0090676	0.012	0.0158	0.0078434	0.0164	0.0121	0.1241	0.0126	0.0121	0.0099466	0.0101	0.0413	0.0365
429	0.0073772	0.01	0.0081174	0.0089324	0.0109	0.0151	0.007073	0.0146	0.0114	0.1202	0.0128	0.0121	0.0097331	0.01	0.0391	0.0335
430	0.0072473	0.0104	0.0080943	0.0083808	0.0104	0.0142	0.0068861	0.0148	0.0113	0.1134	0.0123	0.0115	0.0098861	0.0092438	0.0375	0.0332
431	0.0068452	0.0102	0.0082936	0.0081441	0.01	0.0133	0.0070819	0.0145	0.0107	0.1102	0.0118	0.0122	0.0095498	0.0088932	0.0361	0.0323
432	0.0064858	0.0085498	0.0081726	0.0073612	0.0091246	0.0132	0.0075356	0.0146	0.009895	0.1062	0.0114	0.0102	0.0087829	0.0086228	0.0348	0.0293
433	0.0067064	0.0094288	0.0074911	0.0076068	0.0096441	0.0123	0.0067349	0.0146	0.0096957	0.0991	0.0111	0.0107	0.009452	0.0079555	0.0336	0.0294
434	0.0065765	0.008911	0.0082384	0.0066868	0.0091868	0.0129	0.0060338	0.013	0.0091584	0.0946	0.0106	0.0097224	0.0075249	0.0087046	0.0328	0.0282
435	0.0056868	0.0091406	0.0072954	0.0070605	0.0088078	0.0123	0.006605	0.0136	0.0088256	0.0909	0.0097224	0.0098363	0.0075854	0.0071548	0.0308	0.0261
436	0.0053292	0.0082794	0.0063808	0.0073434	0.0084858	0.0131	0.0057473	0.0133	0.0085036	0.0869	0.0088167	0.0103	0.0080463	0.0074609	0.0297	0.0238
437	0.0053007	0.0083203	0.0066157	0.0060605	0.0084448	0.0118	0.0057669	0.0128	0.0081797	0.0839	0.0093523	0.008831	0.0078968	0.0066957	0.0286	0.0241
438	0.0052367	0.0065747	0.0065196	0.0066851	0.0077046	0.0098879	0.0057865	0.0127	0.0078523	0.0801	0.0091477	0.0090391	0.0077224	0.0074164	0.0279	0.0236
439	0.0055747	0.007	0.0064466	0.0060071	0.0072687	0.0112	0.0048808	0.0117	0.0075943	0.0772	0.0080765	0.0087847	0.0073096	0.0070498	0.0262	0.0234
440	0.0049733	0.0070125	0.0062189	0.0053843	0.00671	0.0096886	0.0049093	0.0121	0.0080249	0.0743	0.0087705	0.0083025	0.0065836	0.0061103	0.0249	0.0217
441	0.0043737	0.0061922	0.005694	0.0056103	0.0068577	0.0107	0.0049893	0.011	0.0075445	0.0698	0.0081495	0.0090196	0.0069591	0.0057776	0.0238	0.021
442	0.0046192	0.006363	0.0049982	0.0055374	0.0058772	0.0088203	0.0051655	0.0116	0.006484	0.0703	0.0084591	0.0079039	0.0056317	0.0059573	0.0238	0.0206
443	0.0040125	0.0062082	0.005694	0.0057189	0.0057456	0.0095569	0.0043683	0.0119	0.0069217	0.0661	0.0076637	0.007637	0.0064146	0.0058737	0.0228	0.0202
444	0.0044893	0.0059431	0.005573	0.0053541	0.0068114	0.0087509	0.0046157	0.0112	0.0061263	0.0628	0.0068594	0.0071601	0.0054484	0.0053772	0.0215	0.0181
445	0.0033897	0.0072331	0.004137	0.005048	0.0061708	0.00829	0.0049146	0.0111	0.0056406	0.0587	0.0070712	0.0066673	0.005653	0.0050836	0.0207	0.0168
446	0.0036032	0.0062456	0.0051014	0.0049911	0.0062776	0.0086584	0.0038292	0.0105	0.0056601	0.0585	0.0069377	0.0066548	0.0056103	0.0054786	0.0205	0.0157
447	0.0035979	0.0056281	0.0047473	0.0048701	0.0055747	0.0080089	0.0040463	0.0106	0.0057153	0.057	0.006694	0.0060391	0.0050765	0.0042794	0.0197	0.0151
448	0.0034822	0.0054359	0.0041174	0.0048719	0.0051833	0.0087349	0.0030676	0.0114	0.0062278	0.0542	0.0067046	0.0060836	0.0051406	0.0044626	0.0187	0.0149
449	0.0036744	0.0049555	0.00429	0.0052829	0.0051744	0.0077509	0.0034075	0.0107	0.0051797	0.0515	0.0065409	0.005806	0.0050694	0.0049466	0.0181	0.015
450	0.0033559	0.0047705	0.0043754	0.0042491	0.0048149	0.0076601	0.0038256	0.0108	0.0045712	0.0484	0.0056157	0.0049502	0.0053452	0.0044484	0.0176	0.0146
451	0.0032883	0.0052509	0.0045	0.0046388	0.0046548	0.007226	0.0037722	0.0106	0.0051139	0.0479	0.0060498	0.0049288	0.0048488	0.004274	0.0166	0.0131
452	0.0033452	0.0043327	0.0040854	0.004274	0.0048078	0.0075996	0.0030747	0.0099075	0.0045107	0.0453	0.0059075	0.0049448	0.0045623	0.0035018	0.016	0.0132
453	0.0031103	0.0048292	0.0037278	0.0043754	0.0044929	0.007226	0.0035623	0.0108	0.0046637	0.0444	0.005548	0.0048078	0.0046263	0.0044377	0.0158	0.0127
454	0.0030765	0.0049964	0.0029181	0.0040427	0.0043772	0.0070658	0.0028292	0.0101	0.0046406	0.0412	0.0055427	0.0053986	0.0041406	0.0040285	0.0153	0.0117
455	0.00271	0.0044466	0.0039502	0.0038345	0.0039021	0.0073256	0.0035907	0.0103	0.0046673	0.0398	0.0049822	0.0050961	0.0042544	0.0041281	0.014	0.0116
456	0.0026477	0.0039698	0.0038185	0.0037669	0.0044039	0.0070819	0.0030943	0.0096512	0.0046174	0.038	0.0049751	0.0052171	0.0033897	0.0034306	0.014	0.0105
457	0.0020142	0.0038132	0.0037776	0.00379	0.0035996	0.0062331	0.0035302	0.0096317	0.004048	0.0367	0.0048096	0.0051584	0.0039306	0.0035943	0.0135	0.011
458	0.003153	0.004242	0.0038007	0.0032509	0.0045516	0.0060302	0.0024662	0.0103	0.004347	0.0362	0.0041851	0.004274	0.0038238	0.0035907	0.0126	0.0102
459	0.0021833	0.004242	0.0035089	0.003258	0.0037616	0.0052865	0.003073	0.0093683	0.004532	0.0344	0.0050801	0.0046548	0.0030961	0.002927	0.0126	0.0102
460	0.0030712	0.0041744	0.003331	0.0029733	0.0030018	0.0063132	0.002694	0.009532	0.003605	0.0325	0.0044875	0.0039555	0.0032883	0.0032367	0.0121	0.0090526
461	0.0030249	0.0043612	0.0031121	0.0035658	0.0035819	0.0065302	0.0026317	0.0088452	0.0033612	0.0311	0.0043434	0.0040605	0.0028416	0.00271	0.0114	0.0090977
462	0.0022117	0.0036637	0.0031317	0.0031192	0.0029609	0.0054751	0.0031317	0.0090231	0.0035712	0.0295	0.0042242	0.0043149	0.0037189	0.0036281	0.0109	0.009316
463	0.0026459	0.0037153	0.0032865	0.0035036	0.0035338	0.0050285	0.0024093	0.0094591	0.0035	0.0289	0.0039395	0.0044644	0.0027028	0.0024751	0.0105	0.0079688
464	0.0022544	0.0041459	0.0034306	0.0033221	0.0036655	0.005258	0.0024929	0.0081459	0.0035765	0.028	0.0041281	0.0039217	0.0032633	0.0026406	0.0101	0.008599
465	0.0023648	0.0040214	0.0030819	0.0031922	0.0033452	0.0055071	0.0022758	0.0092918	0.0028879	0.0253	0.0036068	0.0036174	0.0021068	0.002863	0.00986	0.0084498
466	0.0029199	0.0035979	0.0032438	0.0031335	0.0033577	0.0052954	0.0028025	0.0084804	0.0029911	0.0265	0.0038274	0.0033968	0.0035569	0.0026085	0.0096	0.0082946
467	0.0013577	0.0032206	0.003226	0.0032402	0.0024377	0.0051139	0.0026423	0.008669	0.0031815	0.0255	0.0038132	0.0040605	0.0031815	0.0031566	0.00891	0.0074479
468	0.0017171	0.0031886	0.0028167	0.0028434	0.0030996	0.0049128	0.0026068	0.0079359	0.0028826	0.0227	0.0031423	0.003532	0.0031619	0.0025783	0.00868	0.0072811
469	0.001984	0.0035374	0.0026406	0.0028648	0.0030107	0.0046139	0.0022598	0.0085569	0.0026779	0.0219	0.0038274	0.0030356	0.0028754	0.0031459	0.00866	0.0066218
470	0.0019982	0.0030516	0.0027295	0.0028434	0.0034573	0.0048541	0.0018932	0.0075979	0.0025427	0.0214	0.0035445	0.0032989	0.0026548	0.0023452	0.00827	0.0068253
471	0.0023434	0.0032046	0.0023932	0.0027794	0.0027687	0.0042883	0.0017936	0.0075427	0.0027189	0.0205	0.0027989	0.0033968	0.0026619	0.0021068	0.00802	0.0071054
472	0.0020302	0.0028968	0.0024698	0.0028007	0.0026619	0.0041317	0.0021388	0.0078754	0.0029858	0.0198	0.0035125	0.0026868	0.0032598	0.0023683	0.00761	0.006031
473	0.0022349	0.00321	0.0023292	0.0029822	0.0034217	0.0039715	0.0016459	0.0078043	0.0028345	0.0193	0.0027402	0.0028399	0.0023986	0.0017616	0.00716	0.0057747
474	0.0018416	0.0030587	0.0018203	0.0030053	0.0024235	0.0040214	0.0014982	0.0080836	0.0022402	0.0175	0.0028648	0.0027438	0.0020356	0.0017313	0.00693	0.005877
475	0.0017367	0.0023452	0.0029555	0.0029698	0.0020587	0.0044217	0.0022918	0.0078505	0.0020356	0.0172	0.0030623	0.0028826	0.0021103	0.001774	0.00672	0.0057604
476	0.0018968	0.0031317	0.002395	0.0029431	0.0022206	0.004137	0.0019199	0.0071423	0.0023167	0.0163	0.0036157	0.0028256	0.0023897	0.0018879	0.00633	0.0057082
477	0.0011762	0.002927	0.0019769	0.0027224	0.0024875	0.0040053	0.001468	0.0078132	0.0018968	0.0165	0.0028167	0.0033968	0.0017633	0.0017651	0.00629	0.0050033
478	0.0017705	0.0023132	0.0021993	0.0025587	0.0028932	0.003831	0.0011619	0.0072456	0.001653	0.0166	0.0033007	0.0028007	0.0025409	0.0022722	0.00617	0.0050044
479	0.0011157	0.0021762	0.0027722	0.002363	0.0025641	0.0032776	0.0015765	0.0066708	0.0021174	0.0153	0.0028363	0.0021993	0.0021477	0.0018488	0.00582	0.0045706
480	0.001548	0.0029502	0.0018149	0.0021797	0.0017117	0.0038986	0.0017544	0.007169	0.0016744	0.0151	0.0027028	0.0032313	0.0023434	0.0020872	0.00584	0.0050814
481	0.0017562	0.0029359	0.0023594	0.0023594	0.0022722	0.0034359	0.0016103	0.0068701	0.001927	0.0144	0.0025783	0.0022544	0.0020801	0.0019911	0.00555	0.0041982
482	0.001089	0.0022758	0.0018808	0.0021103	0.002484	0.0036762	0.0014039	0.0067989	0.0018772	0.014	0.0024858	0.0020516	0.0017847	0.0013879	0.00515	0.0050285
483	0.0018043	0.0024573	0.0017509	0.0020907	0.0024964	0.003879	0.0015819	0.0068808	0.0018399	0.013	0.0023132	0.0020623	0.001516	0.0017189	0.00507	0.004212
484	0.0008363	0.0022989	0.0016975	0.0021797	0.0025409	0.0033879	0.00095196	0.0065907	0.0021299	0.0126	0.0026352	0.0026157	0.0026886	0.0015267	0.00451	0.0040181
485	0.0015587	0.0019982	0.0020498	0.0022847	0.002758	0.0032402	0.0014253	0.0060925	0.0019057	0.013	0.0024769	0.0016299	0.0017651	0.0015338	0.00462	0.0032801
486	0.0014395	0.0026833	0.0013078	0.0023897	0.0023149	0.0036085	0.0013381	0.0060907	0.0019004	0.0119	0.0030231	0.0015907	0.0019466	0.0024039	0.0044	0.0039343
487	0.0020463	0.0019075	0.0010142	0.0020552	0.0016495	0.0041441	0.0010142	0.0070676	0.0018772	0.0114	0.0021388	0.0024039	0.0023505	0.002258	0.00389	0.0039065
488	0.001169	0.0021708	0.0017633	0.0018274	0.0020694	0.0032456	0.001621	0.0061833	0.0015053	0.0113	0.0020214	0.0018915	0.0019662	0.0016993	0.00407	0.0037368
489	0.001621	0.0029288	0.0014377	0.0019947	0.0017918	0.0030943	0.00097687	0.0058612	0.0016886	0.0115	0.0020641	0.0021406	0.0022936	0.0012135	0.00424	0.0030284
490	0.0021886	0.0019039	0.0015089	0.0021477	0.0027598	0.0029395	0.0012687	0.0058897	0.0020641	0.011	0.0020249	0.0016228	0.0019039	0.0019395	0.00403	0.0041059
491	0.0012028	0.0022651	0.0016601	0.0023185	0.0022278	0.0036103	0.0010498	0.0056922	0.0018007	0.0106	0.0022438	0.002032	0.0021548	0.0018683	0.00385	0.0035036
492	0.0015302	0.0018737	0.0017011	0.0017651	0.0025925	0.0036068	0.0019431	0.0058968	0.0010498	0.0102	0.0020285	0.001427	0.0013416	0.0015534	0.00394	0.0033119
493	0.00093772	0.0018007	0.002016	0.0015623	0.0019555	0.0026174	0.0012064	0.0053737	0.001379	0.0094253	0.0017616	0.0024235	0.0015089	0.0021619	0.0038	0.0031505
494	0.0013665	0.0020534	0.0015374	0.0019609	0.0012153	0.0032313	0.0011299	0.0060836	0.0013043	0.0088007	0.0018363	0.0015231	0.0016637	0.0016335	0.00335	0.0035047
495	0.0017491	0.0023897	0.0018559	0.0019698	0.0018274	0.003226	0.0011673	0.0048826	0.0017527	0.0094644	0.0026459	0.0013986	0.0020142	0.0022473	0.00342	0.0031636
496	0.0017242	0.0019911	0.0016833	0.002194	0.001573	0.0029591	0.0010747	0.005121	0.0015641	0.0078327	0.001952	0.0014057	0.0019431	0.0017313	0.00315	0.0033915
497	0.00080605	0.0012722	0.0020391	0.0021886	0.0012989	0.0024733	0.0013772	0.005379	0.0015053	0.0088132	0.0016317	0.001379	0.0021512	0.0014929	0.00301	0.0032937
498	0.0010605	0.0017776	0.0013345	0.0017669	0.0015552	0.0023096	0.00082028	0.0041922	0.0017954	0.0081922	0.0022883	0.0022349	0.0020943	0.0015996	0.00306	0.0024198
499	0.00089858	0.0020036	0.0012918	0.0017082	0.0019466	0.0028274	0.00079004	0.0050801	0.0011868	0.0077829	0.0018648	0.0020783	0.0021388	0.0015907	0.00279	0.0022993
500	0.0010196	0.0016441	0.00094484	0.0018843	0.0012509	0.0028185	0.0013986	0.0050214	0.0011762	0.007032	0.0022758	0.0015676	0.0015623	0.0016317	0.00279	0.0028267

## Sheet: Fig. 2
Fig. 2a																			Fig. 2b															Fig. 2c											Fig. 2d
	WT	W94F	W233F	W285F	W337F	W94F/W233F	W285F/W94F	W94FW337F	W285F/W233F	W233F/W337F	W285FW337F	W285FW233FW337F	W94FW285FW337F	W94FW233FW337F	W94FW233FW285F	W94FW233FW285FW337F				WT			W94F			W337F			W285F			W233F			WT @ 3ps	WT @ 300ps	WT @ 1ns	W285/233F @ 3ps	W285/233F @ 300ps	W285/233F @ 1ns	indole @ 3ps	indole @ 300ps	indole @ 1ns			WT @ 3ps	WT @ 300ps	WT @ 1ns	WT @ 3ns
Wavelength (nm)	Fluor. Intens.	Fluor. Intens.	Fluor. Intens.	Fluor. Intens.	Fluor. Intens.	Fluor. Intens.	Fluor. Intens.	Fluor. Intens.	Fluor. Intens.	Fluor. Intens.	Fluor. Intens.	Fluor. Intens.	Fluor. Intens.	Fluor. Intens.	Fluor. Intens.	Fluor. Intens.			time (ns)	Fluor. Intens.		time (ns)	Fluor. Intens.		time (ns)	Fluor. Intens.		time (ns)	Fluor. Intens.		time (ns)	Fluor. Intens.		Wavelength (nm)	Delta A	Delta A	Delta A	Delta A	Delta A	Delta A	Delta A	Delta A	Delta A		Wavelength (nm)	Delta A	Delta A	Delta A	Delta A
295	0.035	0.0197	0.0206	0.0183	0.0202	0.0203	0.021	0.0191	0.0271	0.0257	0.022	0.0244	0.0255	0.0257	0.0311	0.0348			-0.452	-0.0748		-0.452	-0.0787		-0.452	-0.0868		-0.396	0.0267		-0.386	-0.0101		470.264	9.6029	6.3886	4.7506	9.2	6.3968	4.7484	2.0128	0.9045	0.1812		480.814	9.2964	6.7045	1.9121	1.7784
296	0.0335	0.0262	0.0277	0.0251	0.0261	0.0304	0.0306	0.0269	0.0352	0.0342	0.0282	0.0341	0.0309	0.0347	0.0418	0.0493			-0.448	-0.00445		-0.448	-0.0094142		-0.448	-0.0203		-0.392	-0.0197		-0.382	0.00256		471.32	9.3216	6.2174	4.8881	9.3094	6.0104	5.2245	2.0128	0.8423	0.2126		481.868	9.42	6.9167	1.9055	1.801
297	0.0343	0.0315	0.0347	0.0319	0.0311	0.0399	0.0372	0.0345	0.0486	0.0433	0.0335	0.0456	0.0396	0.0453	0.0549	0.058			-0.444	-0.00124		-0.444	0.0205		-0.444	0.00383		-0.388	0.0262		-0.378	-0.0101		472.375	9.3851	6.1204	4.9979	9.491	5.7585	5.1382	2.0686	0.9046	0.0956		482.922	9.7222	6.7561	2.0503	1.7987
298	0.0385	0.0388	0.0431	0.0403	0.0417	0.0452	0.0478	0.0424	0.0574	0.0526	0.0415	0.0546	0.0495	0.0576	0.0692	0.0756			-0.44	0.00344		-0.44	0.0082297		-0.44	4.3333e-05		-0.384	-0.0224		-0.374	-0.00482		473.43	9.2418	6.5981	5.1377	8.6793	6.316	4.9957	2.0173	0.7649	0.0898		483.976	9.3984	6.6303	2.247	1.86
299	0.0414	0.0462	0.0493	0.0488	0.0436	0.0562	0.0532	0.0496	0.0701	0.0678	0.048	0.0641	0.0588	0.0661	0.0804	0.0884			-0.436	0.00337		-0.436	-0.0113		-0.436	-0.00342		-0.38	0.00965		-0.37	-0.00693		474.486	9.5957	6.1723	5.2706	8.8328	6.0757	5.2837	2.0335	0.9133	0.1474		485.03	9.2045	6.5835	2.4561	1.9442
300	0.0419	0.0541	0.0598	0.0543	0.0517	0.0637	0.0618	0.0592	0.085	0.0754	0.057	0.0762	0.0675	0.0775	0.0942	0.1045			-0.432	-0.00355		-0.432	-5.15e-05		-0.432	-0.0233		-0.376	0.0177		-0.366	-0.00377		475.541	9.4081	6.3593	5.313	9.9651	6.6868	5.7046	1.9813	0.8669	0.1903		486.083	9.4342	6.7486	2.3431	1.8553
301	0.0477	0.0597	0.0686	0.0617	0.0593	0.0727	0.0689	0.0639	0.0945	0.0889	0.0642	0.0869	0.0779	0.0875	0.1074	0.1186			-0.428	-0.0183		-0.428	0.0025853		-0.428	-0.0144		-0.372	0.00324		-0.362	0.00361		476.596	10.1405	6.7719	5.0923	9.6248	6.6349	5.3628	2.0257	0.8657	0.2134		487.137	9.3204	6.8358	2.0682	1.8188
302	0.052	0.0676	0.0751	0.0633	0.0641	0.0838	0.0775	0.0729	0.108	0.0969	0.0653	0.1006	0.086	0.0966	0.1202	0.1301			-0.424	0.0166		-0.424	-0.0017613		-0.424	0.0232		-0.368	0.0273		-0.358	0.0015		477.65	9.3626	6.4443	5.0694	9.057	6.1727	5.3179	2.0732	0.9222	0.129		488.19	9.3114	7.0359	2.1099	1.8707
303	0.0549	0.0732	0.0795	0.0726	0.0688	0.0883	0.0838	0.079	0.124	0.1158	0.0742	0.1139	0.0909	0.1075	0.1328	0.1485			-0.42	-0.0105		-0.42	0.0197		-0.42	0.00036333		-0.364	0.0203		-0.354	-0.00588		478.705	9.7181	6.5338	5.5843	9.4811	6.6144	5.8429	2.0086	0.7952	0.1448		489.244	9.5238	7.1911	2.606	1.9582
304	0.0561	0.0759	0.0941	0.0762	0.0733	0.0991	0.0893	0.0875	0.1381	0.1203	0.0782	0.124	0.0993	0.1189	0.1472	0.1672			-0.416	0.014		-0.416	-0.0271		-0.416	0.0401		-0.36	0.0326		-0.35	-0.00482		479.759	9.5198	6.9262	5.5514	9.9774	6.5634	5.8005	1.9983	0.94	0.1652		490.297	9.9077	7.151	2.5692	1.9426
305	0.0609	0.081	0.1007	0.0822	0.0789	0.1065	0.092	0.0898	0.1532	0.1334	0.0827	0.1373	0.1083	0.1358	0.1627	0.1782			-0.412	-0.0148		-0.412	0.0078383		-0.412	-0.0299		-0.356	0.00803		-0.346	-0.0122		480.814	9.9346	6.8338	5.3719	10.1631	6.564	5.8405	2.0963	0.9528	0.1694		491.35	9.9288	7.0755	2.2141	1.8228
306	0.0671	0.0913	0.114	0.0849	0.0885	0.121	0.106	0.1014	0.1777	0.1468	0.0882	0.1512	0.1204	0.1464	0.1848	0.1993			-0.408	0.00082754		-0.408	0.0040479		-0.408	-0.0122		-0.352	0.0112		-0.342	0.00786		481.868	9.6371	6.8069	5.3997	9.4676	6.4647	5.4799	2.0758	0.9291	0.2642		492.403	9.9378	6.8715	2.2855	1.8292
307	0.0707	0.1	0.1254	0.0949	0.0938	0.1318	0.1159	0.1103	0.1943	0.1667	0.0962	0.1725	0.1276	0.1655	0.2014	0.2231			-0.404	-0.0114		-0.404	0.0095893		-0.404	0.0374		-0.348	0.0283		-0.338	-0.00373		482.922	9.7544	6.6366	5.4629	9.2925	7.0764	5.7267	2.0335	0.8374	0.1989		493.455	9.9228	6.7011	2.411	1.7899
308	0.0756	0.1082	0.1378	0.1058	0.1007	0.1473	0.1262	0.121	0.2239	0.1902	0.1111	0.1907	0.1443	0.1881	0.2221	0.2481			-0.4	-0.00199		-0.4	0.0063345		-0.4	-0.0154		-0.344	0.00163		-0.334	0.00365		483.976	9.8252	7.0664	5.1954	9.4768	6.8787	5.7837	2.0033	0.7496	0.2041		494.508	9.8429	6.835	2.4094	1.9052
309	0.086	0.1137	0.1515	0.1182	0.1112	0.1629	0.1417	0.1334	0.2509	0.206	0.1151	0.2159	0.1567	0.2058	0.2473	0.2762			-0.396	-0.0128		-0.396	-0.0094142		-0.396	0.0117		-0.34	0.0246		-0.33	-0.0174		485.03	10.0464	6.8491	5.7391	8.8747	6.5649	5.336	2.0724	1.0372	0.2945		495.56	9.882	6.9728	2.4987	1.9146
310	0.0941	0.1243	0.1648	0.1244	0.1164	0.1822	0.1525	0.1442	0.2822	0.233	0.1291	0.2363	0.1656	0.2288	0.279	0.2983			-0.392	-0.0122		-0.392	0.0246		-0.392	0.0104		-0.336	0.00323		-0.326	-0.0132		486.083	9.9063	6.8192	5.1041	10.496	6.8044	5.8316	2.0874	0.9642	0.2136		496.613	9.8559	6.9684	2.7943	1.9985
311	0.1044	0.1335	0.187	0.1358	0.1271	0.1967	0.1638	0.1572	0.314	0.2534	0.142	0.2606	0.1881	0.2493	0.31	0.332			-0.388	0.00631		-0.388	0.0097438		-0.388	-0.00267		-0.332	-0.00638		-0.322	-0.0111		487.137	9.9683	7.127	5.4645	10.5428	6.76	5.5179	2.1657	0.9543	0.2252		497.665	10.0867	6.8397	2.8926	1.9569
312	0.1076	0.145	0.202	0.1447	0.1372	0.2108	0.1808	0.1697	0.3368	0.2831	0.1559	0.2876	0.2013	0.2688	0.3327	0.36			-0.384	-0.00529		-0.384	0.0080237		-0.384	0.0104		-0.328	0.0134		-0.318	-0.00268		488.19	9.864	7.6413	5.7392	9.5455	6.6934	6.0471	2.152	1.094	0.3335		498.717	10.1779	6.8939	2.7079	1.9779
313	0.1187	0.1544	0.2176	0.1569	0.147	0.2257	0.1903	0.1819	0.3669	0.2998	0.168	0.3121	0.2276	0.2917	0.3607	0.387			-0.38	0.00826		-0.38	-0.0033063		-0.38	-0.0276		-0.324	-0.00586		-0.314	0.0237		489.244	9.7905	7.2377	5.6073	10.0651	6.9109	5.49	2.1308	1.1227	0.3264		499.769	10.2047	6.9771	2.7285	1.9098
314	0.1256	0.1622	0.2358	0.1648	0.1549	0.2438	0.2084	0.1945	0.397	0.3266	0.1829	0.3357	0.241	0.3186	0.3882	0.4167			-0.376	0.0123		-0.376	-7.5533e-05		-0.376	0.0172		-0.32	0.0283		-0.31	0.00365		490.297	9.9259	6.9155	5.7285	9.851	6.7138	5.5401	2.0891	1.0198	0.2912		500.82	10.0259	6.9287	2.6211	2.0562
315	0.1282	0.1689	0.2505	0.1777	0.1595	0.2638	0.2184	0.2038	0.4203	0.3451	0.1945	0.3625	0.2542	0.3351	0.4126	0.4452			-0.372	0.0164		-0.372	0.0025338		-0.372	0.0185		-0.316	0.00642		-0.306	0.0174		491.35	9.9971	7.2471	5.7421	9.8415	7.303	5.5874	2.1459	1.0717	0.2696		501.872	10.1096	6.8996	2.8223	2.0323
316	0.1378	0.1782	0.2622	0.1852	0.1646	0.2679	0.2239	0.2096	0.4425	0.3644	0.2069	0.3771	0.2688	0.3543	0.4375	0.4619			-0.368	-0.0173		-0.368	-0.0073439		-0.368	-0.033		-0.312	0.0128		-0.302	0.00154		492.403	9.8249	7.3056	5.4877	10.0928	6.7008	5.746	2.1488	1.0853	0.2167		502.923	10.012	6.8043	2.907	1.9907
317	0.14	0.1818	0.27	0.1982	0.1703	0.2874	0.2366	0.2177	0.4636	0.376	0.2192	0.3937	0.2876	0.3682	0.452	0.4786			-0.364	0.0118		-0.364	-0.0047277		-0.364	0.00434		-0.308	0.0283		-0.298	-0.0153		493.455	9.8159	7.0195	5.3047	10.381	6.4423	5.4649	2.1599	0.9417	0.2754		503.975	9.9619	6.7583	2.9387	1.9265
318	0.1404	0.188	0.2813	0.2148	0.1748	0.2902	0.2562	0.2266	0.4841	0.3966	0.2311	0.4124	0.293	0.3829	0.464	0.5			-0.36	0.00177		-0.36	0.0044805		-0.36	0.0327		-0.304	0.015		-0.294	0.0268		494.508	9.7426	6.872	5.7701	9.8723	7.0134	5.9486	2.1777	1.0846	0.2797		505.026	9.831	6.6937	2.8308	1.984
319	0.147	0.1937	0.2943	0.2279	0.1799	0.3041	0.2685	0.2305	0.5038	0.4203	0.2526	0.431	0.3138	0.3921	0.4935	0.5175			-0.356	0.00716		-0.356	-0.0044702		-0.356	-0.0213		-0.3	-0.00586		-0.29	0.0047		495.56	10.0178	7.5155	6.138	10.1395	6.8537	5.9721	2.0641	1.044	0.2578		506.077	9.8801	6.7728	2.9797	1.9478
320	0.1494	0.1944	0.304	0.2439	0.1898	0.3163	0.2906	0.2393	0.5252	0.4369	0.2743	0.4481	0.3355	0.4059	0.509	0.542			-0.352	0.0114		-0.352	0.0056753		-0.352	0.00859		-0.296	0.00535		-0.286	-0.00584		496.613	9.761	7.0331	5.476	10.4086	6.8635	5.7443	2.0835	1.0596	0.2553		507.128	9.9049	6.8623	2.9603	1.9081
321	0.1556	0.1979	0.3203	0.2661	0.196	0.3284	0.3074	0.2441	0.543	0.4542	0.2916	0.4704	0.3558	0.4256	0.5359	0.5587			-0.348	-0.0164		-0.348	0.001854		-0.348	0.0103		-0.292	0.0112		-0.282	0.00786		497.665	9.8517	7.019	5.5154	10.1527	7.1409	5.8529	2.1595	1.0654	0.3013		508.178	9.9133	7.0287	2.7469	1.8572
322	0.1625	0.1957	0.3282	0.287	0.1948	0.3433	0.3186	0.253	0.5713	0.4683	0.3153	0.4802	0.3741	0.4398	0.5469	0.5694			-0.344	-0.00672		-0.344	-0.0029664		-0.344	0.0202		-0.288	-0.0374		-0.278	-0.00901		498.717	9.9176	7.5018	5.5616	10.3902	6.8647	5.795	2.3073	1.0977	0.4174		509.229	9.9657	7.0281	2.8244	1.8358
323	0.1607	0.2056	0.3434	0.3036	0.1945	0.3495	0.3401	0.2553	0.5851	0.4932	0.3379	0.4938	0.3904	0.4501	0.5656	0.5924			-0.34	-0.0149		-0.34	0.0051706		-0.34	-0.0145		-0.284	0.0187		-0.274	0.00259		499.769	10.0234	7.129	5.3976	10.5261	6.8426	6.2881	2.1324	1.0095	0.2412		510.279	9.9589	6.9117	3.0574	1.8583
324	0.1587	0.2124	0.3483	0.3375	0.2014	0.357	0.3625	0.2651	0.6082	0.5043	0.3714	0.5154	0.4116	0.4678	0.5771	0.6132			-0.336	-0.0146		-0.336	0.0112		-0.336	-0.00164		-0.28	-0.00641		-0.27	-0.00265		500.82	10.173	7.3158	5.8102	10.1028	7.3779	5.9186	2.1179	1.1142	0.3672		511.33	10.0877	7.0636	3.0441	1.9236
325	0.1636	0.2122	0.3631	0.3687	0.2075	0.3645	0.3833	0.2664	0.6285	0.5212	0.4055	0.528	0.4395	0.4842	0.6052	0.6231			-0.332	0.00914		-0.332	-0.0088477		-0.332	-0.00234		-0.276	0.0304		-0.266	-0.00581		501.872	9.9104	7.1011	5.7484	10.097	7.2622	5.7125	2.2943	1.1739	0.3842		512.38	10.1431	7.1775	2.9084	1.909
326	0.1707	0.2153	0.3678	0.3993	0.2081	0.3775	0.4003	0.2704	0.6426	0.5292	0.4211	0.5466	0.4595	0.492	0.6126	0.6377			-0.328	0.0174		-0.328	0.0116		-0.328	0.0293		-0.272	-0.0118		-0.262	-0.0037		502.923	9.9383	7.1454	5.6205	9.8894	7.4564	5.4429	2.321	1.0675	0.2853		513.43	10.0087	7.1827	2.8994	1.9284
327	0.1733	0.2158	0.3733	0.4312	0.2075	0.3879	0.4202	0.2728	0.6474	0.5513	0.4501	0.5579	0.4834	0.5017	0.6275	0.6603			-0.324	-0.0195		-0.324	-0.003605		-0.324	-0.0227		-0.268	0.0112		-0.258	0.0184		503.975	10.2092	7.1695	5.7677	10.5633	7.4237	5.6558	2.1726	1.1987	0.3846		514.48	9.7718	6.9056	3.0963	1.9307
328	0.1663	0.2223	0.3824	0.4574	0.2129	0.3917	0.4399	0.2831	0.6627	0.5643	0.4783	0.5723	0.5011	0.5139	0.6343	0.6633			-0.32	-0.0161		-0.32	-0.0007519		-0.32	0.00693		-0.264	0.00052857		-0.254	-0.00476		505.026	9.8116	7.1564	5.9833	10.1469	7.262	5.6941	2.2042	1.0736	0.3132		515.529	9.695	6.9665	3.1584	1.8609
329	0.1752	0.2253	0.3887	0.4966	0.2169	0.405	0.4633	0.2871	0.6815	0.5728	0.5146	0.5844	0.5205	0.5191	0.6512	0.6772			-0.316	-0.0151		-0.316	0.0042642		-0.316	0.0155		-0.26	0.0203		-0.25	0.00895		506.077	9.7848	7.3357	6.1443	10.817	7.2314	5.6407	2.2407	1.1014	0.3627		516.579	9.8843	7.0935	2.9315	1.8331
330	0.1779	0.2236	0.3923	0.5314	0.2222	0.4049	0.4826	0.289	0.6846	0.5774	0.5313	0.5944	0.5402	0.5324	0.6713	0.691			-0.312	-0.00375		-0.312	-0.011		-0.312	-0.013		-0.256	0.00318		-0.246	-0.0142		507.128	10.057	7.2029	5.8281	10.0132	7.1511	5.913	2.3955	1.3046	0.5333		517.628	9.9463	7.1735	2.8495	1.872
331	0.1771	0.2271	0.3998	0.5522	0.2174	0.409	0.5021	0.2903	0.7063	0.589	0.5676	0.5955	0.5656	0.5322	0.6697	0.6924			-0.308	-0.0215		-0.308	-0.0079825		-0.308	-0.015		-0.252	-0.015		-0.242	-0.00792		508.178	9.7555	6.7936	5.9721	10.0814	6.7266	5.3012	2.2894	1.1734	0.3909		518.678	10.0669	6.9638	2.9551	1.9238
332	0.1757	0.2226	0.4035	0.5823	0.2167	0.4089	0.5211	0.2875	0.7024	0.5987	0.5813	0.6061	0.579	0.5358	0.6763	0.696			-0.304	0.00515		-0.304	0.00059053		-0.304	-0.00618		-0.248	0.00158		-0.238	-0.00265		509.229	10.0994	7.5753	5.5149	10.1877	7.3589	5.9217	2.2725	1.1935	0.3967		519.727	10.0747	6.9643	3.0864	1.9065
333	0.177	0.2262	0.406	0.6057	0.2211	0.4172	0.5343	0.2839	0.7035	0.6017	0.6039	0.6077	0.5975	0.5316	0.6708	0.6959			-0.3	0.0205		-0.3	-0.0007725		-0.3	0.0205		-0.244	0.0123		-0.234	-0.00476		510.279	9.6696	7.1809	5.929	10.4086	7.5042	5.6474	2.2952	1.2776	0.3779		520.776	9.9726	7.1306	3.062	1.9411
334	0.1771	0.2278	0.4093	0.6376	0.2197	0.4133	0.5503	0.2879	0.7057	0.6082	0.6317	0.6129	0.6092	0.5361	0.6777	0.6963			-0.296	-0.00208		-0.296	-0.0208		-0.296	-0.00123		-0.24	0.0261		-0.23	0.0174		511.33	9.6544	7.1986	5.7005	10.2416	7.4289	5.9298	2.2591	1.2347	0.4642		521.824	10.0318	7.0696	3.3005	1.9704
335	0.177	0.2214	0.3996	0.6629	0.2198	0.4172	0.5667	0.2882	0.6983	0.6095	0.6528	0.6133	0.6238	0.5395	0.6815	0.6911			-0.292	0.00558		-0.292	0.0040479		-0.292	-0.00469		-0.236	0.0342		-0.226	-0.00265		512.38	9.9558	7.2142	5.3786	9.714	6.9577	5.915	2.3809	1.225	0.4901		522.873	10.3162	7.0844	3.3977	1.9797
336	0.1726	0.2184	0.4107	0.6956	0.224	0.4118	0.5837	0.2869	0.7014	0.6102	0.6684	0.6203	0.634	0.537	0.6887	0.6954			-0.288	0.00591		-0.288	-0.0069422		-0.288	0.00126		-0.232	0.0197		-0.222	0.00262		513.43	10.0773	7.1068	5.8196	9.8576	6.7145	5.4645	2.3695	1.1638	0.3396		523.922	10.4263	7.1094	3.3502	1.8731
337	0.1765	0.2183	0.4071	0.7184	0.2122	0.4085	0.6006	0.2874	0.6966	0.6114	0.6982	0.6121	0.6498	0.5365	0.6757	0.6893			-0.284	-0.00587		-0.284	-0.0117		-0.284	0.0119		-0.228	-0.0166		-0.218	0.0079		514.48	9.9629	7.8097	5.7818	10.5476	7.4973	6.32	2.4514	1.2538	0.4785		524.97	10.2148	7.1239	3.2928	1.829
338	0.1753	0.2149	0.4042	0.7405	0.213	0.4167	0.6148	0.2798	0.7051	0.6112	0.7166	0.6129	0.6658	0.5236	0.6766	0.6872			-0.28	-0.00143		-0.28	-0.0068392		-0.28	-0.0157		-0.224	0.00797		-0.214	0.00368		515.529	10.0785	7.3022	5.8611	10.5825	7.3595	5.8182	2.3196	1.2796	0.4392		526.018	9.9808	6.7862	3.1439	1.7646
339	0.1741	0.2147	0.405	0.7673	0.2184	0.4022	0.6311	0.2794	0.6995	0.6062	0.7377	0.6095	0.6761	0.5276	0.6772	0.684			-0.276	0.00359		-0.276	0.0252		-0.276	-0.0172		-0.22	0.0331		-0.21	-0.0153		516.579	10.1943	7.3578	5.7856	9.5679	7.2168	5.706	2.4435	1.1693	0.5022		527.066	9.9763	6.5919	3.1048	1.8626
340	0.1695	0.2116	0.3969	0.8003	0.2116	0.4012	0.6389	0.2769	0.6839	0.6007	0.7638	0.6031	0.6921	0.5224	0.6605	0.671			-0.272	0.00050079		-0.272	-0.0047277		-0.272	-0.00762		-0.216	0.0373		-0.206	-0.0142		517.628	9.8627	7.4131	5.8797	10.2071	7.1416	5.9694	2.4612	1.2537	0.5671		528.114	10.1146	6.6858	3.1265	1.8615
341	0.1681	0.2065	0.3935	0.8126	0.2092	0.4009	0.6629	0.2726	0.6791	0.6086	0.7776	0.5996	0.6938	0.5173	0.6576	0.666			-0.268	0.00678		-0.268	0.0097026		-0.268	-0.0115		-0.212	0.00049974		-0.202	-0.0132		518.678	10.3023	7.3094	6.1863	10.1968	6.9401	5.9023	2.3937	1.2036	0.5551		529.162	10.2918	6.6748	3.273	1.8196
342	0.1618	0.2082	0.3951	0.84	0.2083	0.4027	0.6636	0.2721	0.6843	0.5982	0.795	0.5921	0.71	0.5095	0.6463	0.6635			-0.264	0.00866		-0.264	-0.0046968		-0.264	-0.00174		-0.208	0.0139		-0.198	-0.0174		519.727	10.0876	6.983	6.1974	10.3057	7.1311	5.5478	2.4705	1.2816	0.5676		530.21	10.179	6.5952	3.1486	1.735
343	0.1608	0.2001	0.3852	0.8777	0.2055	0.3934	0.6754	0.2701	0.6718	0.5957	0.8194	0.5893	0.7181	0.5054	0.6471	0.6536			-0.26	0.00113		-0.26	-0.0222		-0.26	0.00612		-0.204	0.0101		-0.194	0.00898		520.776	9.9142	7.2643	5.9237	9.9108	7.1432	5.7148	2.4701	1.4167	0.632		531.257	10.1121	6.4359	3.052	1.6578
344	0.1623	0.199	0.389	0.8893	0.2068	0.3923	0.689	0.2631	0.6644	0.589	0.8281	0.5862	0.7195	0.495	0.6477	0.6441			-0.256	-0.00246		-0.256	0.00093387		-0.256	-0.0108		-0.2	0.0171		-0.19	0.00793		521.824	9.8241	6.8918	5.923	10.3512	6.6303	5.5197	2.4291	1.3388	0.5263		532.304	10.3234	6.8272	3.1542	1.7
345	0.1599	0.1951	0.3729	0.9136	0.2024	0.3855	0.6987	0.2603	0.6509	0.5839	0.8402	0.5755	0.7297	0.4858	0.6405	0.639			-0.252	0.00512		-0.252	-0.0022042		-0.252	0.0128		-0.196	0.0181		-0.186	-0.00261		522.873	9.9531	7.1637	5.6741	10.2961	7.145	5.8212	2.4943	1.3774	0.5324		533.352	10.5794	6.908	3.3201	1.7536
346	0.157	0.1931	0.3723	0.9222	0.2001	0.3755	0.7109	0.2546	0.6466	0.5718	0.8532	0.5676	0.7285	0.4893	0.623	0.6256			-0.248	-0.00572		-0.248	-0.0053148		-0.248	-0.0278		-0.192	-0.00537		-0.182	0.00477		523.922	9.9657	7.3151	5.9009	9.9488	7.2261	5.6661	2.5257	1.2692	0.526		534.399	10.3669	6.9799	3.3068	1.7074
347	0.1527	0.1893	0.3635	0.9526	0.193	0.3708	0.7226	0.2529	0.6317	0.5625	0.8832	0.5636	0.7291	0.4701	0.6134	0.6146			-0.244	0.00027348		-0.244	0.0041303		-0.244	0.009		-0.188	0.00903		-0.178	0.01		524.97	9.853	6.9623	6.0654	10.4534	7.0024	5.5935	2.5485	1.3987	0.6223		535.446	10.1301	6.8026	3.3155	1.6205
348	0.1529	0.1856	0.3596	0.9572	0.1911	0.3645	0.7187	0.2458	0.6225	0.5569	0.8774	0.5543	0.7318	0.4583	0.6021	0.6084			-0.24	0.00299		-0.24	-0.0014008		-0.24	0.00579		-0.184	0.0267		-0.174	0.00582		526.018	10.1363	7.3096	5.7387	9.5556	7.041	5.8187	2.6146	1.3738	0.6663		536.492	10.2487	6.66	3.3183	1.5618
349	0.1505	0.1786	0.3544	0.9776	0.186	0.3614	0.7203	0.2403	0.6092	0.5479	0.8849	0.5405	0.7298	0.4515	0.587	0.5877			-0.236	0.0109		-0.236	0.0012154		-0.236	0.00371		-0.18	0.0154		-0.17	-0.00050605		527.066	9.9786	7.0066	5.8187	10.0088	6.6203	5.7769	2.644	1.4401	0.572		537.539	10.3008	6.528	3.2194	1.5826
350	0.1453	0.1772	0.3434	0.9842	0.1855	0.3538	0.7271	0.2366	0.5923	0.5374	0.8947	0.5257	0.7288	0.4401	0.5765	0.5826			-0.232	0.0141		-0.232	0.0052221		-0.232	-0.00332		-0.176	0.0165		-0.166	-0.00789		528.114	9.8888	7.031	5.7372	9.5049	6.8604	5.2383	2.4778	1.3232	0.6242		538.585	10.1899	6.6759	3.131	1.5775
351	0.1415	0.1718	0.3405	1.0026	0.1795	0.3495	0.7352	0.2326	0.5807	0.5285	0.8989	0.5216	0.7406	0.4331	0.5618	0.5634			-0.228	-0.00215		-0.228	0.0164		-0.228	-0.00416		-0.172	0.025		-0.162	0.00898		529.162	10.0201	7.1627	6.1627	9.5968	7.0843	5.9988	2.5192	1.3594	0.5563		539.632	10.103	6.7004	3.0706	1.5876
352	0.1399	0.17	0.3314	0.9903	0.1771	0.3367	0.7291	0.2257	0.5666	0.5165	0.9003	0.512	0.7318	0.4254	0.5524	0.5523			-0.224	-0.00259		-0.224	-0.0073645		-0.224	-0.00569		-0.168	0.00315		-0.158	-0.00156		530.21	10.1005	7.5208	6.2586	9.8974	7.2082	5.78	2.4979	1.4181	0.539		540.678	10.2043	6.488	3.1743	1.5565
353	0.1389	0.1662	0.3249	0.9971	0.1707	0.3322	0.7409	0.2208	0.5529	0.5072	0.8914	0.4978	0.724	0.4136	0.5414	0.5395			-0.22	-0.0156		-0.22	0.0027604		-0.22	0.00681		-0.164	-0.0203		-0.154	-0.00050605		531.257	10.0918	7.21	5.8663	10.1056	7.0566	5.7512	2.5363	1.4189	0.7451		541.724	10.1081	6.4935	3.2811	1.561
354	0.1334	0.1592	0.3163	1.0003	0.1678	0.3245	0.7311	0.2164	0.5359	0.4991	0.8923	0.4811	0.7205	0.402	0.5318	0.5205			-0.216	-0.0155		-0.216	-0.0242		-0.216	0.0133		-0.16	0.0218		-0.15	0.00687		532.304	9.9782	7.154	5.7489	9.8167	7.229	5.9533	2.5532	1.2955	0.532		542.769	10.0386	6.5184	3.2251	1.4878
355	0.1286	0.159	0.3079	1.0044	0.1646	0.3134	0.7275	0.2099	0.5217	0.4868	0.89	0.4758	0.719	0.3877	0.5127	0.5067			-0.212	0.0224		-0.212	0.0065714		-0.212	-0.0107		-0.156	0.00581		-0.146	0.0016		533.352	9.8527	7.3605	6.3733	9.9758	6.8533	5.6402	2.7068	1.5815	0.7621		543.815	10.1207	6.4682	3.0518	1.5217
356	0.1221	0.1488	0.2992	0.9976	0.1599	0.3065	0.7282	0.2042	0.513	0.4776	0.8935	0.4605	0.7119	0.3799	0.4994	0.4923			-0.208	0.0271		-0.208	0.0049955		-0.208	0.0131		-0.152	-0.00861		-0.142	0.00477		534.399	10.1216	7.192	5.7947	10.0053	6.8124	5.5732	2.7403	1.5366	0.8463		544.861	10.1728	6.4198	3.0826	1.512
357	0.1222	0.1487	0.288	0.9983	0.156	0.2988	0.7298	0.1975	0.5001	0.4652	0.891	0.4496	0.6951	0.3697	0.4858	0.4795			-0.204	0.0154		-0.204	-0.0023999		-0.204	0.00109		-0.148	0.0277		-0.138	0.0016		535.446	9.8688	7.3501	5.8302	9.7576	7.0867	5.7159	2.6575	1.409	0.6494		545.906	10.2606	6.2725	3.298	1.4746
358	0.121	0.1466	0.2837	1.0085	0.1526	0.2904	0.7276	0.1933	0.4805	0.4506	0.8838	0.4415	0.6964	0.3536	0.4771	0.4663			-0.2	-0.0107		-0.2	-0.0097747		-0.2	0.0293		-0.144	-0.00807		-0.134	-0.0174		536.492	9.828	7.3261	5.9416	9.8909	6.9843	5.2018	2.736	1.5974	0.8621		546.951	10.3305	6.4786	3.3642	1.3416
359	0.1153	0.14	0.2743	0.9917	0.1482	0.2893	0.7157	0.187	0.4643	0.4403	0.878	0.4258	0.6851	0.3476	0.4592	0.4507			-0.196	-0.00921		-0.196	0.009064		-0.196	-0.0174		-0.14	0.0138		-0.13	0.00477		537.539	9.8876	7.6124	5.4062	9.6663	6.8291	5.8183	2.6672	1.4929	0.7606		547.996	10.3378	6.5062	3.2211	1.4137
360	0.1109	0.1373	0.2677	0.9918	0.1414	0.278	0.7154	0.1814	0.4557	0.4273	0.8724	0.4142	0.6761	0.3341	0.4442	0.4426			-0.192	0.00071744		-0.192	0.0163		-0.192	0.00266		-0.136	-0.0134		-0.126	0.00582		538.585	9.9464	7.4408	5.9206	10.33	7.0058	5.5994	2.6641	1.4805	0.7344		549.041	10.4164	6.8952	3.3559	1.4079
361	0.1101	0.1312	0.2592	0.9899	0.1399	0.2716	0.7116	0.1712	0.4391	0.4147	0.8636	0.3967	0.666	0.3279	0.4373	0.4242			-0.188	0.00716		-0.188	-0.0184		-0.188	-0.0233		-0.132	0.0298		-0.122	0.00793		539.632	10.4399	7.1816	5.9644	9.7811	6.9981	5.6495	2.689	1.4569	0.741		550.086	10.1596	6.7544	3.172	1.4381
362	0.1074	0.1273	0.251	0.9805	0.135	0.2623	0.7009	0.1683	0.4246	0.4057	0.8478	0.3909	0.6548	0.3193	0.4215	0.4156			-0.184	0.0106		-0.184	0.0080649		-0.184	-0.0123		-0.128	-0.00914		-0.118	0.00269		540.678	9.5964	7.2458	5.6373	9.613	6.7788	5.3536	2.6979	1.5476	0.6816		551.13	9.8374	6.8329	3.0555	1.4211
363	0.1023	0.1216	0.2428	0.9669	0.1329	0.2558	0.6886	0.1689	0.4115	0.3886	0.8562	0.3754	0.6481	0.3099	0.4028	0.4022			-0.18	0.0244		-0.18	0.0194		-0.18	0.0269		-0.124	0.00314		-0.114	-0.00258		541.724	9.9359	7.3325	5.7839	10.1959	7.4586	5.9038	2.7428	1.5322	0.6617		552.175	9.7154	6.7756	3.1024	1.4089
364	0.0995	0.1202	0.2389	0.9594	0.1298	0.2472	0.6847	0.1573	0.3985	0.3821	0.8389	0.3667	0.6376	0.3013	0.394	0.3937			-0.176	-0.0111		-0.176	-0.0021836		-0.176	0.0315		-0.12	0.009		-0.11	0.0101		542.769	10.109	7.3843	6.1683	9.8835	6.6044	5.6135	2.7788	1.5088	0.7675		553.219	10.2011	6.4853	3.345	1.4715
365	0.096	0.1151	0.2296	0.9462	0.1245	0.2398	0.6731	0.1585	0.3858	0.3643	0.8196	0.3533	0.6203	0.2857	0.3814	0.3806			-0.172	0.00761		-0.172	-0.0159		-0.172	0.0209		-0.116	-0.0209		-0.106	-0.00153		543.815	9.973	7.228	6.3593	9.9027	6.9307	5.5297	2.7	1.4939	0.6336		554.263	10.4782	6.2532	3.2679	1.4564
366	0.0945	0.1124	0.2193	0.9417	0.119	0.2319	0.6627	0.1516	0.3704	0.3548	0.8168	0.3434	0.6087	0.2796	0.3669	0.3616			-0.168	0.00863		-0.168	0.00082057		-0.168	0.0113		-0.112	0.0009904		-0.102	0.00585		544.861	9.9121	7.163	6.0197	9.4314	7.0292	5.4623	2.6379	1.5412	0.7365		555.307	10.4738	6.2425	3.0364	1.3651
367	0.0894	0.1066	0.2113	0.9115	0.1179	0.2241	0.658	0.1449	0.3615	0.3459	0.7914	0.3304	0.6003	0.267	0.3546	0.3472			-0.164	0.00273		-0.164	0.0229		-0.164	-0.00162		-0.108	0.0111		-0.098	0.00902		545.906	9.7252	7.2825	5.613	9.7926	6.9351	5.8377	2.765	1.5086	0.7482		556.351	10.3564	6.2886	3.0751	1.2449
368	0.0868	0.1052	0.205	0.9005	0.1124	0.2188	0.6408	0.1415	0.3416	0.3332	0.7847	0.3192	0.5843	0.2555	0.3415	0.3341			-0.16	0.0246		-0.16	-0.0227		-0.16	-0.0024		-0.104	-0.00061132		-0.094	-0.00047337		546.951	9.9287	7.3746	5.7351	9.4872	6.8885	6.0098	2.737	1.5608	0.8791		557.394	10.1487	6.4645	2.9692	1.2763
369	0.0845	0.1039	0.1994	0.8881	0.1093	0.2068	0.6349	0.1362	0.3312	0.3251	0.7791	0.3055	0.5709	0.2484	0.3246	0.3239			-0.156	0.01		-0.156	-0.0027089		-0.156	-0.00127		-0.1	0.0138		-0.09	0.00796		547.996	10.1983	7.342	6.3077	10.0416	7.2237	5.6394	2.8129	1.5889	0.8057		558.438	9.9262	6.4451	2.8615	1.2786
370	0.0823	0.0956	0.1915	0.8731	0.106	0.2006	0.6227	0.13	0.3232	0.3119	0.7574	0.2979	0.557	0.2383	0.3141	0.3085			-0.152	-0.0147		-0.152	0.0086108		-0.152	-0.00066667		-0.096	-0.0198		-0.086	-0.0184		549.041	9.6594	7.2209	5.8442	9.8567	7.236	5.682	2.7068	1.5884	0.8227		559.481	10.2307	6.5586	2.6545	1.2307
371	0.0793	0.0944	0.1859	0.8478	0.102	0.1951	0.6032	0.1274	0.3074	0.3005	0.7351	0.2846	0.5453	0.2288	0.3074	0.3045			-0.148	-0.00156		-0.148	-0.0032239		-0.148	0.021		-0.092	0.0336		-0.082	-0.00469		550.086	9.7757	7.2503	6.0664	9.6389	7.0803	5.5881	2.6831	1.5421	0.7892		560.524	10.6264	6.3799	2.7762	1.2543
372	0.0756	0.0902	0.1792	0.8365	0.0999	0.188	0.5945	0.1256	0.2967	0.2934	0.7247	0.274	0.5328	0.2199	0.294	0.2924			-0.144	0.0179		-0.144	-0.0021218		-0.144	0.00219		-0.088	-0.0289		-0.078	0.0164		551.13	9.441	6.8824	6.1856	10.1319	7.1385	5.8192	2.7551	1.5827	0.8952		561.567	10.2943	6.3023	2.7365	1.2058
373	0.075	0.0874	0.1731	0.8285	0.0955	0.1798	0.586	0.1191	0.2844	0.2832	0.7072	0.2646	0.5219	0.212	0.2827	0.2782			-0.14	0.00747		-0.14	0.0037183		-0.14	-0.0204		-0.084	0.00044207		-0.074	0.0217		552.175	9.9647	7.2708	6.1039	9.4004	6.6716	5.4494	2.8815	1.5631	0.9764		562.61	9.7321	6.3687	2.5098	1.1949
374	0.0705	0.082	0.1642	0.8018	0.0924	0.1763	0.5737	0.1136	0.2732	0.2713	0.6883	0.2593	0.5082	0.206	0.274	0.266			-0.136	-0.0178		-0.136	-0.0142		-0.136	-0.00347		-0.08	0.0159		-0.07	0.0122		553.219	9.7401	7.4463	5.9214	9.5974	6.83	5.9758	2.8205	1.6048	0.9124		563.653	9.7907	6.5555	2.3235	1.2321
375	0.0698	0.0798	0.1565	0.7891	0.0906	0.166	0.5564	0.1076	0.2641	0.2586	0.6804	0.2455	0.4964	0.1985	0.2655	0.2592			-0.132	0.00095185		-0.132	-0.0078383		-0.132	0.00817		-0.076	-0.0097		-0.066	0.00374		554.263	9.6845	7.345	6.33	9.7349	7.197	5.6155	2.773	1.6653	0.888		564.695	10.0167	6.5532	2.4818	1.2677
376	0.0649	0.0777	0.1532	0.7704	0.0837	0.1611	0.5492	0.1067	0.2551	0.2482	0.6601	0.2434	0.4814	0.1861	0.2497	0.2506			-0.128	-0.0285		-0.128	0.0137		-0.128	0.0196		-0.072	-0.0102		-0.062	0.0132		555.307	9.8396	7.1416	6.3173	9.4869	6.8838	5.4625	2.9278	1.6555	0.8836		565.737	10.0557	6.2609	2.588	1.187
377	0.0647	0.0755	0.1484	0.7488	0.0818	0.1584	0.5366	0.1019	0.2398	0.2459	0.6414	0.2281	0.4702	0.1826	0.2398	0.2401			-0.124	0.0183		-0.124	-0.0050161		-0.124	-0.0178		-0.068	0.00578		-0.058	-0.00153		556.351	10.0465	7.4085	6.3672	9.2122	6.8193	5.6545	2.9154	1.7588	0.9885		566.78	10.0764	6.0718	2.3472	1.1863
378	0.0611	0.0736	0.1427	0.7342	0.0797	0.1538	0.528	0.0972	0.2291	0.228	0.6251	0.2226	0.4527	0.1715	0.2326	0.2277			-0.12	-0.00887		-0.12	0.0081988		-0.12	-0.0108		-0.064	-0.0284		-0.054	0.00269		557.394	9.5092	7.486	6.2094	9.4335	6.6886	5.5808	2.9303	1.6661	0.9478		567.822	10.0161	6.2168	2.2788	1.2777
379	0.0588	0.0715	0.1357	0.7137	0.0775	0.1465	0.514	0.0942	0.2286	0.2255	0.6125	0.2086	0.443	0.1698	0.2212	0.218			-0.116	-0.0121		-0.116	-0.0066435		-0.116	0.002		-0.06	-0.0177		-0.05	-0.0184		558.438	9.8244	7.1594	6.2174	9.7055	7.4856	5.6015	2.8232	1.6719	0.8434		568.863	10.1592	6.4141	2.3889	1.2787
380	0.0549	0.0668	0.1271	0.695	0.0743	0.1368	0.4961	0.0895	0.2157	0.2167	0.5912	0.202	0.431	0.1615	0.2139	0.2095			-0.112	0.0181		-0.112	0.0032651		-0.112	0.0155		-0.056	0.00151		-0.046	-0.00364		559.481	9.9196	7.0748	6.46	9.4467	6.7258	5.388	2.8613	1.699	0.8025		569.905	10.011	6.4215	2.4992	1.3123
381	0.0541	0.0635	0.1266	0.6791	0.0723	0.1376	0.4875	0.0888	0.2047	0.2101	0.587	0.1945	0.419	0.1567	0.207	0.2022			-0.108	-0.00457		-0.108	0.0038831		-0.108	-0.0131		-0.052	0.00539		-0.042	-0.0121		560.524	10.3672	7.1398	6.4171	10.0573	7.0754	4.7234	2.8584	1.5631	0.8556		570.947	10.2808	6.2694	2.5596	1.2687
382	0.0533	0.0632	0.1213	0.6649	0.0684	0.1296	0.4873	0.0872	0.1964	0.201	0.5732	0.1875	0.4083	0.1491	0.1986	0.1947			-0.104	-0.00911		-0.104	0.00026437		-0.104	0.00617		-0.048	0.0114		-0.038	-0.0036		561.567	9.781	7.3584	6.1047	10.0242	7.4098	5.5268	2.8925	1.5207	0.9252		571.988	10.5078	6.0959	2.6226	1.2542
383	0.0495	0.0583	0.1174	0.6533	0.0663	0.1249	0.467	0.0812	0.1903	0.1927	0.5613	0.1835	0.3963	0.1441	0.1898	0.1891			-0.1	-0.0378		-0.1	-0.0093833		-0.1	0.0269		-0.044	0.0229		-0.034	0.00272		562.61	9.9576	7.167	6.1535	9.7448	7.0916	5.2299	2.7607	1.6145	0.8023		573.029	10.4048	6.165	2.8498	1.2487
384	0.0491	0.0587	0.1102	0.6323	0.0645	0.1234	0.4532	0.0771	0.1817	0.1858	0.5436	0.175	0.3899	0.1378	0.1849	0.1794			-0.096	0.0161		-0.096	0.0074057		-0.096	-0.0148		-0.04	0.0189		-0.03	0.0154		563.653	10.0131	7.033	6.0373	9.9554	7.3212	5.9547	2.9544	1.7361	1.0297		574.07	9.8578	6.1642	2.7597	1.2992
385	0.0464	0.0547	0.1072	0.6142	0.062	0.1171	0.4448	0.0738	0.1783	0.1805	0.526	0.1655	0.3726	0.1295	0.1785	0.1719			-0.092	-0.0193		-0.092	-0.001648		-0.092	-0.0242		-0.036	0.0204		-0.026	0.0249		564.695	9.9952	7.1001	6.1866	9.4966	6.9536	5.698	2.8722	1.6752	0.8361		575.111	9.4984	6.2575	2.8868	1.2922
386	0.0455	0.0516	0.1031	0.5908	0.0603	0.1097	0.4255	0.0732	0.1663	0.1695	0.5042	0.1593	0.3606	0.1219	0.1672	0.1661			-0.088	-0.00026638		-0.088	0.0048101		-0.088	0.0268		-0.032	0.0324		-0.022	0.0291		565.737	9.9076	7.5144	6.4117	9.551	7.1732	5.6682	2.9754	1.6857	0.898		576.152	9.5678	6.0959	2.7994	1.1424
387	0.0441	0.0509	0.0985	0.577	0.057	0.1071	0.4202	0.07	0.1577	0.1675	0.4953	0.1559	0.3548	0.1205	0.162	0.1587			-0.084	-0.0157		-0.084	-0.0118		-0.084	0.0144		-0.028	0.0795		-0.018	0.0691		566.78	9.8631	7.6112	6.1357	9.9728	6.9311	5.8522	2.9629	1.6204	0.9077		577.192	9.6694	6.1442	2.6455	1.146
388	0.042	0.0483	0.0941	0.5549	0.0566	0.1068	0.4104	0.0678	0.1545	0.1638	0.4818	0.146	0.3386	0.1159	0.1558	0.1531			-0.08	0.0144		-0.08	-0.002884		-0.08	-0.00156		-0.024	0.1627		-0.014	0.1071		567.822	9.8181	7.0384	6.4151	9.3499	7.0971	5.3325	2.8566	1.5719	0.8344		578.233	9.8488	6.4743	2.7534	1.1062
389	0.0405	0.0467	0.0911	0.5489	0.0537	0.0981	0.3936	0.0647	0.1473	0.1503	0.4696	0.1364	0.3237	0.1106	0.1493	0.1463			-0.076	0.00522		-0.076	0.0041818		-0.076	-0.0216		-0.02	0.2188		-0.01	0.1946		568.863	10.0689	7.7542	6.6168	10.064	6.9004	5.7326	2.9811	1.7241	1.0364		579.273	9.8319	6.5904	2.7751	1.1148
390	0.039	0.0461	0.0841	0.5258	0.0497	0.0945	0.3836	0.0612	0.1397	0.1443	0.4515	0.1344	0.3136	0.1041	0.1414	0.1397			-0.072	-0.0249		-0.072	-0.0157		-0.072	-0.0229		-0.016	0.2839		-0.006	0.2515		569.905	9.6746	6.7821	6.4282	9.8096	7.2836	5.7904	2.9472	1.6334	0.9244		580.313	9.7297	6.623	2.5917	1.0793
391	0.0371	0.0437	0.0819	0.5106	0.0489	0.0898	0.3756	0.0586	0.1308	0.1405	0.4371	0.1303	0.3076	0.1022	0.136	0.1356			-0.068	-0.004		-0.068	-0.0132		-0.068	0.0155		-0.012	0.3667		-0.002	0.3464		570.947	9.8969	7.3114	5.7657	9.7116	7.3979	5.5737	2.846	1.6321	0.7761		581.353	9.5741	6.3784	2.412	1.049
392	0.036	0.041	0.0785	0.4937	0.0479	0.0889	0.3562	0.057	0.127	0.1364	0.4261	0.1256	0.2928	0.0972	0.1294	0.1288			-0.064	-0.01		-0.064	-0.024		-0.064	-0.00338		-0.008	0.4307		0.002	0.4782		571.988	9.9929	7.0071	6.0434	9.8011	7.1856	5.4838	2.9386	1.6852	0.969		582.393	9.4807	6.4823	2.8499	1.0698
393	0.0334	0.0394	0.0746	0.4802	0.0463	0.082	0.3486	0.0529	0.1222	0.1292	0.4072	0.1186	0.2887	0.0912	0.1245	0.1213			-0.06	0.0255		-0.06	-0.0010025		-0.06	0.00368		-0.004	0.4964		0.006	0.5488		573.029	10.1535	7.3072	5.7006	9.5077	7.2778	5.5243	2.8511	1.5966	0.9304		583.432	9.4127	6.7327	3.1366	1.1195
394	0.0332	0.0376	0.0732	0.4617	0.0446	0.0803	0.3375	0.0521	0.1183	0.1237	0.3965	0.1149	0.2773	0.0878	0.1199	0.1178			-0.056	0.0114		-0.056	-0.0075293		-0.056	0.0251		0	0.5119		0.01	0.6132		574.07	9.5367	7.3579	6.4269	9.8895	7.4361	6.0116	2.9455	1.6384	0.9403		584.472	9.5385	6.9846	2.9908	1.1226
395	0.0307	0.0366	0.0703	0.4451	0.0403	0.0769	0.3284	0.0503	0.1131	0.1173	0.3814	0.1101	0.264	0.0865	0.1157	0.1129			-0.052	0.00573		-0.052	-0.0155		-0.052	0.0184		0.004	0.6347		0.014	0.7376		575.111	9.7129	7.224	6.843	9.2732	7.2743	5.5075	2.8672	1.6373	0.8729		585.511	9.7798	6.8011	2.8361	1.0645
396	0.0319	0.0365	0.0675	0.435	0.0386	0.0726	0.314	0.0474	0.1055	0.1129	0.3642	0.1042	0.2545	0.0804	0.109	0.1073			-0.048	-0.00601		-0.048	-0.0041406		-0.048	0.00932		0.008	0.6561		0.018	0.8556		576.152	9.777	7.5538	6.0695	9.5578	6.764	5.316	2.9503	1.6135	0.8931		586.55	9.5913	6.7511	3.0971	1.1152
397	0.0288	0.0338	0.0631	0.4163	0.0391	0.0728	0.311	0.0452	0.1025	0.1096	0.3621	0.0983	0.2427	0.0776	0.1043	0.1011			-0.044	-0.00965		-0.044	-0.0111		-0.044	0.00925		0.012	0.7698		0.022	0.8472		577.192	10.1136	7.2539	6.6903	9.5665	7.4103	5.9688	2.9393	1.663	0.9101		587.589	9.0812	6.9592	3.4077	1.2411
398	0.0279	0.0328	0.0605	0.4037	0.0364	0.0695	0.299	0.0442	0.0962	0.1035	0.3473	0.095	0.237	0.074	0.0952	0.0976			-0.04	0.00805		-0.04	0.0174		-0.04	-0.00083		0.016	0.7911		0.026	0.8746		578.233	9.6147	7.4869	6.5254	9.6742	7.0653	5.9755	2.9691	1.6805	0.9667		588.627	8.8918	7.0171	3.5763	1.1894
399	0.0277	0.0306	0.0572	0.3897	0.0371	0.0645	0.2871	0.0414	0.092	0.0972	0.3332	0.092	0.2314	0.0719	0.0949	0.0956			-0.036	0.00837		-0.036	0.0106		-0.036	-0.00117		0.02	0.8157		0.03	1.0022		579.273	9.7017	7.3103	6.4206	9.8013	7.3686	5.845	2.9661	1.5854	0.8654		589.666	9.0892	6.7489	3.339	1.1791
400	0.0269	0.0306	0.0552	0.374	0.0343	0.0618	0.2818	0.0416	0.0892	0.0936	0.3213	0.0865	0.2216	0.0665	0.0892	0.0884			-0.032	0.006		-0.032	0.0128		-0.032	0.0092		0.024	0.9027		0.034	0.9916		580.313	9.8243	7.2749	6.4758	10.025	6.7311	5.403	3.0141	1.6758	0.9858		590.704	9.4761	6.5832	3.4591	1.1903
401	0.0232	0.0283	0.0526	0.3588	0.033	0.0622	0.2694	0.0402	0.0832	0.0909	0.3158	0.0828	0.2125	0.065	0.0868	0.0847			-0.028	0.0287		-0.028	0.049		-0.028	0.0385		0.028	0.8525		0.038	0.9779		581.353	10.2904	7.9145	6.3241	9.5037	7.4318	6.1437	2.9715	1.6915	0.8697		591.743	9.6409	6.7265	3.4526	1.2316
402	0.0226	0.0283	0.0512	0.3486	0.0312	0.0579	0.2604	0.0373	0.0819	0.0878	0.3009	0.0786	0.2087	0.0612	0.0833	0.0816			-0.024	0.0295		-0.024	0.0601		-0.024	0.012		0.032	0.8691		0.042	0.9548		582.393	9.7987	7.5373	6.5788	9.6152	7.1969	5.5218	2.9785	1.6596	0.881		592.781	9.6509	6.5942	3.4035	1.0244
403	0.0233	0.0256	0.0495	0.3381	0.0299	0.0555	0.2493	0.0362	0.0772	0.0814	0.29	0.0755	0.1961	0.0579	0.079	0.0771			-0.02	0.0853		-0.02	0.0972		-0.02	0.0544		0.036	0.9513		0.046	0.9611		583.432	10.0519	7.6627	6.7583	9.9399	7.1526	5.7892	2.9943	1.5374	0.9428		593.819	9.4605	6.713	3.5056	1.0021
404	0.0219	0.0251	0.0457	0.3297	0.0295	0.054	0.24	0.0342	0.0725	0.0802	0.2765	0.0726	0.1916	0.0555	0.0754	0.0737			-0.016	0.0941		-0.016	0.1385		-0.016	0.1012		0.04	0.9257		0.05	0.9379		584.472	9.5152	7.4323	6.4713	9.39	7.5441	5.6158	2.985	1.576	0.8753		594.856	9.3491	6.9406	4.0899	0.9739
405	0.0205	0.0227	0.0445	0.3102	0.0271	0.05	0.2337	0.0341	0.0702	0.0762	0.2674	0.0697	0.1812	0.0562	0.0713	0.0715			-0.012	0.1947		-0.012	0.2119		-0.012	0.1093		0.044	0.9454		0.054	0.9769		585.511	9.9076	7.4254	6.5221	10.2412	7.4164	5.9615	2.9483	1.6408	0.881		595.894	9.2131	7.144	4.1731	1.0655
406	0.0203	0.0236	0.0427	0.2991	0.0268	0.048	0.2235	0.0308	0.0646	0.073	0.2531	0.0656	0.1756	0.0509	0.0682	0.0673			-0.008	0.2797		-0.008	0.2742		-0.008	0.206		0.048	0.8963		0.058	0.9611		586.55	9.8749	7.4186	6.4449	9.6012	7.075	5.6743	2.8369	1.5792	0.8954		596.931	8.931	6.882	3.7475	1.0263
407	0.0186	0.022	0.0405	0.2886	0.0249	0.0455	0.2182	0.03	0.0639	0.0691	0.2478	0.0617	0.165	0.048	0.0671	0.0643			-0.004	0.4233		-0.004	0.4161		-0.004	0.3282		0.052	0.9999		0.062	0.9263		587.589	10.0511	7.1797	6.4166	9.4372	7.2917	5.9227	2.8684	1.6152	0.8748		597.968	9.0863	6.7083	3.6615	1.1402
408	0.0164	0.02	0.0382	0.2777	0.0249	0.0447	0.2107	0.0285	0.0618	0.0661	0.2411	0.0601	0.1601	0.0456	0.0609	0.0614			0	0.4514		0	0.5515		0	0.5042		0.056	0.9582		0.066	0.96		588.627	9.6449	7.1976	6.4659	9.8969	7.4576	5.9593	2.9617	1.6185	0.9322		599.005	9.2678	6.842	4.0023	1.0625
409	0.0168	0.0204	0.0377	0.2676	0.022	0.044	0.1983	0.0268	0.0587	0.0614	0.2289	0.0578	0.1528	0.0436	0.0589	0.0582			0.004	0.5686		0.004	0.6886		0.004	0.6256		0.06	1.002		0.07	0.9769		589.666	9.9586	7.3015	6.6832	9.878	7.4259	5.9226	2.927	1.6032	0.9644		600.042	9.0966	6.9379	4.3252	1.1325
410	0.0155	0.0188	0.0359	0.2576	0.0218	0.0407	0.1935	0.0257	0.0534	0.0591	0.2191	0.0552	0.1495	0.0426	0.0561	0.0551			0.008	0.726		0.008	0.7942		0.008	0.7377		0.064	1.0159		0.074	0.96		590.704	9.9544	7.7967	6.3644	9.1712	7.1612	5.6004	2.885	1.6263	0.9423		601.079	8.8089	7.2458	4.3527	1.1405
411	0.016	0.018	0.0317	0.2428	0.0206	0.0382	0.1893	0.0245	0.0533	0.0585	0.2102	0.0502	0.142	0.0399	0.0546	0.0523			0.012	0.7865		0.012	0.8672		0.012	0.7464		0.068	0.9983		0.078	1.0022		591.743	10.0037	7.229	6.7446	9.62	7.4373	6.1448	2.9805	1.5672	0.8756		602.115	9.0482	7.3764	4.2546	1.1323
412	0.0142	0.0169	0.0331	0.2328	0.0209	0.0367	0.18	0.0242	0.0497	0.0538	0.2034	0.0491	0.1384	0.0377	0.0493	0.0507			0.016	0.874		0.016	0.9488		0.016	0.8032		0.072	0.9935		0.082	0.9474		592.781	10.0144	7.5097	7.1083	9.3181	6.6402	5.9737	3.0421	1.6395	1.0409		603.152	9.2879	7.8831	4.1509	1.0429
413	0.015	0.0176	0.0297	0.2305	0.0187	0.0351	0.1723	0.0228	0.0458	0.0534	0.1949	0.0477	0.1314	0.0351	0.0475	0.0497			0.02	0.9612		0.02	0.9605		0.02	0.8321		0.076	0.9652		0.086	1.0033		593.819	9.5003	7.3718	6.5643	9.7299	7.2208	6.1048	2.9067	1.489	0.9058		604.188	8.9081	8.0145	3.8119	0.934
414	0.0139	0.0156	0.0292	0.2191	0.0192	0.0341	0.1674	0.0218	0.0448	0.0502	0.1863	0.0437	0.1276	0.0341	0.047	0.0456			0.024	1		0.024	0.9767		0.024	0.9528		0.08	0.9806		0.09	0.9558		594.856	9.5329	7.7374	6.9029	9.5407	7.4313	5.6104	2.8952	1.5202	0.7907		605.224	8.5899	7.6015	3.6179	0.8842
415	0.0126	0.0143	0.0271	0.2081	0.0179	0.0321	0.1585	0.0203	0.0446	0.048	0.1808	0.0436	0.1205	0.033	0.0435	0.0448			0.028	0.974		0.028	0.9147		0.028	0.8628		0.084	0.9646		0.094	0.9558		595.894	9.919	7.4215	6.7967	10.2152	7.4029	6.0667	2.9492	1.5695	0.8646		606.26	8.6485	7.1157	3.6953	0.9435
416	0.0128	0.0154	0.0261	0.2026	0.0181	0.0308	0.1571	0.0202	0.0399	0.0468	0.1746	0.0415	0.1162	0.0312	0.0421	0.042			0.032	0.9784		0.032	0.837		0.032	0.8659		0.088	0.931		0.098	0.9463		596.931	9.9811	7.3537	6.7848	9.9531	7.2096	5.6129	2.9181	1.5438	0.8903		607.295	8.8865	7.0216	4.1631	1.1992
417	0.0124	0.0135	0.0257	0.1948	0.0161	0.0292	0.146	0.02	0.0396	0.0421	0.1697	0.0381	0.1111	0.0301	0.0391	0.0399			0.036	0.9912		0.036	0.8243		0.036	0.8258		0.092	0.9208		0.102	0.9421		597.968	9.5986	7.3516	6.6803	9.1121	6.8965	6.0176	2.8656	1.5447	0.8481		608.331	8.808	7.0249	4.3237	1.1935
418	0.0119	0.0134	0.0242	0.1856	0.0163	0.0288	0.1419	0.0177	0.0372	0.042	0.1598	0.0371	0.1083	0.0282	0.0379	0.0401			0.04	0.8438		0.04	0.7006		0.04	0.777		0.096	0.9796		0.106	0.9495		599.005	9.7692	7.4636	6.8039	9.736	7.1448	5.685	2.9515	1.5062	0.8292		609.366	8.8147	7.2497	4.2669	1.2055
419	0.0122	0.0126	0.0224	0.1789	0.0144	0.0282	0.1378	0.0172	0.0348	0.0411	0.1548	0.0361	0.1023	0.0264	0.0358	0.0377			0.044	0.7871		0.044	0.7421		0.044	0.7514		0.1	0.9945		0.11	0.9843		600.042	9.5562	7.626	6.9103	9.8371	7.4789	6.1064	2.9895	1.4636	0.7991		610.401	8.8295	7.4133	3.9021	1.2167
420	0.0109	0.0129	0.0225	0.1726	0.0139	0.0262	0.1328	0.0165	0.0334	0.0374	0.1474	0.0349	0.099	0.0252	0.0335	0.0348			0.048	0.7018		0.048	0.5941		0.048	0.7379		0.104	0.9053		0.114	0.9759		601.079	9.712	7.2581	7.326	10.066	7.5774	5.9549	2.9029	1.4762	0.8001		611.436	8.9642	7.2829	4.0558	1.3427
421	0.0103	0.012	0.0205	0.1652	0.0135	0.0255	0.1275	0.016	0.0317	0.0365	0.1413	0.0314	0.0928	0.0247	0.0341	0.0334			0.052	0.7578		0.052	0.6119		0.052	0.7442		0.108	0.9635		0.118	0.9853		602.115	9.9554	7.753	6.7794	9.6646	7.2447	5.5389	2.9792	1.4556	0.8515		612.471	8.9231	6.9215	4.25	1.4293
422	0.0106	0.0105	0.0198	0.1589	0.0135	0.0236	0.123	0.0158	0.0314	0.0354	0.1351	0.0305	0.0884	0.0235	0.0316	0.0309			0.056	0.6371		0.056	0.5557		0.056	0.5627		0.112	1.0079		0.122	0.8746		603.152	9.5447	7.4132	6.9964	9.7727	7.5777	6.0202	3.005	1.443	0.8101		613.506	9.0917	7.2347	4.2716	1.4156
423	0.0095214	0.0113	0.0213	0.1514	0.013	0.024	0.1185	0.014	0.0289	0.0341	0.1305	0.0306	0.0841	0.0211	0.031	0.0307			0.06	0.6045		0.06	0.5492		0.06	0.5218		0.116	0.9609		0.126	0.9263		604.188	9.6993	7.4193	6.869	9.2924	7.3629	5.703	2.9273	1.4563	0.8307		614.54	9.2757	7.3362	4.0616	1.295
424	0.0088577	0.0107	0.0202	0.1435	0.0126	0.0225	0.1148	0.0143	0.0281	0.0316	0.1289	0.028	0.0832	0.0219	0.0279	0.0296			0.064	0.7165		0.064	0.579		0.064	0.6073		0.12	0.9598		0.13	0.9021		605.224	9.5654	7.5732	7.1058	9.4878	7.1863	5.2688	2.9863	1.4657	0.743		615.574	8.9579	7.192	4.2594	1.1919
425	0.0087722	0.0099359	0.018	0.1394	0.0114	0.0217	0.1094	0.0139	0.0263	0.0311	0.1228	0.027	0.0801	0.0209	0.0272	0.0281			0.068	0.6217		0.068	0.5146		0.068	0.5587		0.124	0.9497		0.134	1.017		606.26	9.9725	7.6521	6.749	9.5252	7.2733	5.5906	2.849	1.3571	0.7516		616.608	8.7202	7.3196	4.4232	1.1809
426	0.008137	0.0089964	0.0185	0.1364	0.0109	0.0198	0.1053	0.0132	0.025	0.0297	0.1177	0.0256	0.0765	0.0194	0.026	0.0264			0.072	0.5434		0.072	0.5163		0.072	0.5814		0.128	0.9347		0.138	0.9306		607.295	9.8065	7.4754	6.7637	9.8431	7.4061	6.0491	2.9175	1.3495	0.6936		617.642	8.7022	7.5529	4.4765	1.1507
427	0.0084217	0.0097972	0.0165	0.1272	0.0106	0.0211	0.0999	0.0118	0.0232	0.0278	0.1107	0.0242	0.0726	0.0189	0.0249	0.0242			0.076	0.4972		0.076	0.4972		0.076	0.4557		0.132	0.9625		0.142	0.9537		608.331	9.5938	7.5413	6.8014	9.9765	7.4996	5.9909	2.9655	1.4143	0.6924		618.676	8.4716	7.4621	4.2277	1.1999
428	0.0075854	0.0090676	0.0164	0.1241	0.0099466	0.0179	0.097	0.0114	0.0233	0.0265	0.1055	0.0232	0.0699	0.0174	0.0241	0.0236			0.08	0.4834		0.08	0.4526		0.08	0.4838		0.136	0.9246		0.146	0.9095		609.366	9.5715	7.6069	7.2196	9.2363	7.426	6.1494	2.918	1.3969	0.5907		619.71	8.486	7.5992	4.4982	1.1741
429	0.0073772	0.0089324	0.0146	0.1202	0.0097331	0.0187	0.0923	0.0111	0.0209	0.0255	0.1028	0.0229	0.0678	0.0167	0.0226	0.0225			0.084	0.5795		0.084	0.4582		0.084	0.4904		0.14	0.9593		0.15	0.9453		610.401	9.6377	7.4911	7.0102	9.4751	7.2083	5.833	2.8338	1.2607	0.5815		620.743	8.8388	7.4372	4.6391	1.281
430	0.0072473	0.0083808	0.0148	0.1134	0.0098861	0.0182	0.0885	0.0108	0.0208	0.0241	0.0992	0.0204	0.0651	0.016	0.021	0.0214			0.088	0.4933		0.088	0.4479		0.088	0.4555		0.144	0.9619		0.154	0.8979		611.436	9.482	7.5162	6.9158	9.2877	7.2667	5.9416	2.9333	1.3378	0.7284		621.776	9.1511	7.5049	5.0413	1.3008
431	0.0068452	0.0081441	0.0145	0.1102	0.0095498	0.0182	0.0889	0.0107	0.0205	0.0237	0.0961	0.0202	0.0611	0.0158	0.0206	0.0202			0.092	0.4653		0.092	0.458		0.092	0.4444		0.148	1.0025		0.158	0.9306		612.471	9.8221	7.5	6.9084	9.5787	7.2287	5.8827	2.9215	1.3213	0.6914		622.809	9.0725	7.6653	4.8183	1.4276
432	0.0064858	0.0073612	0.0146	0.1062	0.0087829	0.0168	0.0831	0.0095534	0.0194	0.0231	0.0905	0.0195	0.0575	0.0148	0.0195	0.0197			0.096	0.4785		0.096	0.4433		0.096	0.4863		0.152	0.9998		0.162	0.8947		613.506	9.5139	7.4334	7.2737	9.4462	7.0059	5.8343	2.9114	1.36	0.6693		623.842	8.8251	7.6122	4.3997	1.5303
433	0.0067064	0.0076068	0.0146	0.0991	0.009452	0.0164	0.0798	0.0094804	0.0185	0.0208	0.0873	0.0186	0.0565	0.0135	0.0174	0.0191			0.1	0.5111		0.1	0.4383		0.1	0.4688		0.156	0.9673		0.166	0.9411		614.54	9.7888	7.5553	7.0289	9.5571	7.3249	5.7662	2.9781	1.3011	0.6194		624.875	8.6094	7.4149	4.0276	1.4066
434	0.0065765	0.0066868	0.013	0.0946	0.0075249	0.0161	0.0751	0.0092794	0.0176	0.0205	0.0802	0.0173	0.0528	0.0137	0.0191	0.0185			0.104	0.4937		0.104	0.4574		0.104	0.4316		0.16	0.9806		0.17	0.9306		615.574	9.2969	7.6045	6.8081	9.7472	7.5074	6.0932	2.975	1.3155	0.6457		625.907	8.725	7.0889	3.9362	1.3369
435	0.0056868	0.0070605	0.0136	0.0909	0.0075854	0.0165	0.0736	0.0089822	0.0167	0.0188	0.0808	0.0167	0.0526	0.0134	0.0172	0.0183			0.108	0.3925		0.108	0.4365		0.108	0.4145		0.164	0.9299		0.174	0.9316		616.608	9.3701	7.5889	6.8331	9.0357	7.1445	5.8906	2.9076	1.3114	0.5909		626.94	8.8	7.3184	4.1482	1.3433
436	0.0053292	0.0073434	0.0133	0.0869	0.0080463	0.0155	0.0722	0.0087206	0.0157	0.019	0.0771	0.0157	0.0506	0.0123	0.0159	0.0165			0.112	0.4349		0.112	0.4163		0.112	0.4506		0.168	0.971		0.178	0.9348		617.642	9.7121	7.6036	7.3151	9.2238	7.0394	5.4792	2.8044	1.2102	0.4846		627.972	8.1152	7.1099	4.4556	1.3699
437	0.0053007	0.0060605	0.0128	0.0839	0.0078968	0.0148	0.068	0.007347	0.0144	0.0185	0.0743	0.0152	0.0475	0.0116	0.0165	0.0169			0.116	0.4238		0.116	0.3795		0.116	0.4385		0.172	0.9368		0.182	0.9316		618.676	9.2162	7.3901	7.1162	9.9692	7.3976	5.7227	2.914	1.3629	0.5963		629.004	8.0263	6.8737	4.1792	1.4851
438	0.0052367	0.0066851	0.0127	0.0801	0.0077224	0.0154	0.0664	0.0080943	0.0145	0.0176	0.0716	0.0141	0.0458	0.0109	0.0153	0.0154			0.12	0.4214		0.12	0.3294		0.12	0.4788		0.176	0.9443		0.186	0.8789		619.71	9.5786	7.6758	6.7951	9.4672	7.0397	5.2165	2.8442	1.1457	0.4941		630.035	8.4514	6.709	3.9001	1.4691
439	0.0055747	0.0060071	0.0117	0.0772	0.0073096	0.0153	0.0631	0.0076815	0.0149	0.0169	0.0675	0.0144	0.0458	0.0111	0.0147	0.0141			0.124	0.4223		0.124	0.4011		0.124	0.4315		0.18	0.9624		0.19	0.9369		620.743	9.7237	7.7108	6.7652	9.9429	7.2888	5.9885	2.8867	1.1875	0.4888		631.067	8.9751	6.5456	3.8265	1.446
440	0.0049733	0.0053843	0.0121	0.0743	0.0065836	0.014	0.0611	0.0071139	0.0129	0.0157	0.0658	0.0135	0.0415	0.0103	0.0135	0.0138			0.128	0.4216		0.128	0.4097		0.128	0.4437		0.184	0.9539		0.194	0.9464		621.776	9.5017	7.5387	7.0423	10.0753	7.2071	6.139	2.8756	1.1595	0.5414		632.099	8.1605	6.4998	4.1929	1.5516
441	0.0043737	0.0056103	0.011	0.0698	0.0069591	0.0145	0.0581	0.0067242	0.0121	0.0149	0.0636	0.0125	0.0416	0.0101	0.0137	0.014			0.132	0.3855		0.132	0.3677		0.132	0.4499		0.188	0.955		0.198	0.9611		622.809	9.8852	7.7763	7.2147	9.5979	7.1365	5.7231	2.7822	1.144	0.4584		633.13	8.1012	6.6729	3.9693	1.5366
442	0.0046192	0.0055374	0.0116	0.0703	0.0056317	0.0141	0.0567	0.0055641	0.0122	0.015	0.0606	0.0129	0.0381	0.0094253	0.0127	0.0131			0.136	0.4341		0.136	0.3463		0.136	0.4247		0.192	0.9187		0.202	0.8968		623.842	9.9419	7.7844	7.0515	9.9656	7.1396	5.8737	2.748	1.0289	0.3664		634.161	8.4966	6.7979	3.7698	1.5956
443	0.0040125	0.0057189	0.0119	0.0661	0.0064146	0.0131	0.0516	0.0063238	0.0117	0.0147	0.0563	0.0117	0.0366	0.0095267	0.013	0.0125			0.14	0.4192		0.14	0.3998		0.14	0.3688		0.196	0.9432		0.206	0.9158		624.875	9.7105	7.3304	7.2307	9.2051	6.9686	5.7248	2.8717	1.1146	0.5774		635.192	8.9838	6.5328	3.9323	1.5498
444	0.0044893	0.0053541	0.0112	0.0628	0.0054484	0.0138	0.0517	0.0056833	0.0106	0.0128	0.0544	0.0121	0.0357	0.0087794	0.0121	0.0119			0.144	0.4139		0.144	0.3641		0.144	0.4267		0.2	0.9267		0.21	0.9042		625.907	9.664	7.2257	6.9175	9.0268	6.7465	5.5262	2.8516	1.1571	0.4238		636.222	8.6143	6.2604	3.6941	1.6841
445	0.0033897	0.005048	0.0111	0.0587	0.005653	0.0134	0.0497	0.0058416	0.0106	0.0133	0.0525	0.0115	0.0344	0.008742	0.0106	0.0115			0.148	0.3548		0.148	0.3666		0.148	0.3873		0.204	0.9566		0.214	0.8589		626.94	9.229	7.4659	6.7145	9.4424	6.9825	5.4428	2.7696	1.0574	0.3796		637.253	8.2781	6.5101	3.6642	1.7453
446	0.0036032	0.0049911	0.0105	0.0585	0.0056103	0.0136	0.0485	0.0058488	0.0106	0.012	0.0514	0.0098897	0.0331	0.0080196	0.0105	0.0108			0.152	0.4052		0.152	0.3416		0.152	0.371		0.208	0.9688		0.218	0.9053		627.972	9.6343	7.4315	6.8897	9.7109	7.0464	5.7584	2.7821	1.069	0.3882		638.283	7.9743	6.6361	3.4823	1.5157
447	0.0035979	0.0048701	0.0106	0.057	0.0050765	0.0135	0.0463	0.0058434	0.0093665	0.0125	0.0498	0.0105	0.0323	0.0070302	0.0109	0.0101			0.156	0.4254		0.156	0.4022		0.156	0.3497		0.212	0.9357		0.222	0.9327		629.004	9.5995	7.6326	7.1326	9.494	7.1472	5.5891	2.7997	1.1443	0.4489		639.313	7.8061	6.6927	3.6937	1.4443
448	0.0034822	0.0048719	0.0114	0.0542	0.0051406	0.014	0.0447	0.0052331	0.0091584	0.0119	0.0459	0.0113	0.0312	0.0068719	0.0090783	0.009895			0.16	0.4278		0.16	0.3307		0.16	0.4028		0.216	0.9619		0.226	0.9359		630.035	9.7116	7.4207	7.023	9.2409	7.2108	5.5646	2.7693	1.04	0.3164		640.343	7.7444	6.6497	3.9602	1.4828
449	0.0036744	0.0052829	0.0107	0.0515	0.0050694	0.0142	0.0429	0.004863	0.0088719	0.0119	0.046	0.0087349	0.0298	0.0066103	0.0097367	0.009589			0.164	0.3511		0.164	0.3741		0.164	0.3758		0.22	1.0099		0.23	0.9084		631.067	9.6712	7.484	7.1647	9.5024	7.1032	5.9598	2.6728	1.0234	0.343		641.373	7.7702	6.8465	3.5783	1.4355
450	0.0033559	0.0042491	0.0108	0.0484	0.0053452	0.0136	0.0406	0.0049893	0.008532	0.0105	0.0436	0.0083559	0.0289	0.0067331	0.0086637	0.0090783			0.168	0.3671		0.168	0.4211		0.168	0.3521		0.224	0.9315		0.234	0.938		632.099	9.6388	7.3815	6.7591	9.7606	7.0112	5.8339	2.7785	1.0589	0.4387		642.403	7.2717	6.7386	3.9173	1.3203
451	0.0032883	0.0046388	0.0106	0.0479	0.0048488	0.0132	0.0391	0.004452	0.0083434	0.0104	0.0415	0.008895	0.0271	0.0060302	0.0086406	0.0093452			0.172	0.3851		0.172	0.3413		0.172	0.3646		0.228	0.9608		0.238	0.8715		633.13	9.4411	7.2561	7.0015	9.4918	7.4551	5.8937	2.8201	1.1288	0.4931		643.432	7.229	6.198	3.5943	1.3293
452	0.0033452	0.004274	0.0099075	0.0453	0.0045623	0.0136	0.0369	0.005274	0.0076584	0.0098915	0.0411	0.0079235	0.0256	0.0062936	0.0077544	0.0093737			0.176	0.3729		0.176	0.3063		0.176	0.3437		0.232	0.9939		0.242	0.8968		634.161	9.4435	7.7846	7.1214	9.3389	7.2283	5.6732	2.7912	1.0668	0.3879		644.461	7.478	6.0034	3.836	1.3751
453	0.0031103	0.0043754	0.0108	0.0444	0.0046263	0.0128	0.0358	0.0045801	0.0072847	0.0098594	0.0382	0.0079057	0.0257	0.0063043	0.0086512	0.0081566			0.18	0.3686		0.18	0.352		0.18	0.3351		0.236	0.9613		0.246	0.8726		635.192	9.3168	7.4791	7.1318	9.3057	6.9526	5.8856	2.7203	0.9682	0.3682		645.49	7.4528	6.0512	3.7753	1.4219
454	0.0030765	0.0040427	0.0101	0.0412	0.0041406	0.0122	0.0344	0.0045053	0.0067384	0.0088559	0.0381	0.008411	0.0234	0.0058043	0.0078826	0.007105			0.184	0.358		0.184	0.4113		0.184	0.3596		0.24	0.9923		0.25	0.9137		636.222	9.4021	7.3374	7.0594	9.8923	7.2745	5.6587	2.6786	0.9699	0.2815		646.519	7.6488	5.9576	3.742	1.3032
455	0.00271	0.0038345	0.0103	0.0398	0.0042544	0.0126	0.033	0.0042989	0.0072651	0.0080071	0.0353	0.0079964	0.0222	0.0059146	0.0077989	0.0067331			0.188	0.3474		0.188	0.3002		0.188	0.4089		0.244	0.9688		0.254	0.8779		637.253	9.4534	7.1114	6.8162	9.7051	6.5524	5.5763	2.6802	0.9905	0.4145		647.548	7.6181	5.8817	3.9864	1.327
456	0.0026477	0.0037669	0.0096512	0.038	0.0033897	0.013	0.0325	0.0039377	0.0072189	0.0084057	0.0343	0.0063915	0.0224	0.0052011	0.0070071	0.0075267			0.192	0.2811		0.192	0.3843		0.192	0.3263		0.248	0.9646		0.258	0.8694		638.283	9.3732	7.5089	7.2775	9.2061	7.1302	5.5642	2.7037	1.0272	0.3809		648.576	7.6674	6.4557	4.1877	1.2687
457	0.0020142	0.00379	0.0096317	0.0367	0.0039306	0.0125	0.0302	0.0035979	0.0061584	0.0082367	0.0323	0.006548	0.0215	0.0056228	0.0069982	0.0070125			0.196	0.3434		0.196	0.3027		0.196	0.355		0.252	0.9651		0.262	0.9106		639.313	9.1967	7.364	6.549	9.0666	6.7872	5.4076	2.7486	1.0104	0.3532		649.605	7.2261	6.5572	4.0765	1.1521
458	0.003153	0.0032509	0.0103	0.0362	0.0038238	0.0114	0.0293	0.0039858	0.0064448	0.0082349	0.0318	0.006169	0.0196	0.0041779	0.0062028	0.0071744			0.2	0.3441		0.2	0.314		0.2	0.3574		0.256	0.9266		0.266	0.9485		640.343	9.3812	7.3186	6.8034	10.308	7.0594	6.0569	2.7359	1.0142	0.3509		650.633	7.4215	6.5442	4.1898	1.2085
459	0.0021833	0.003258	0.0093683	0.0344	0.0030961	0.0122	0.0296	0.0037082	0.0057989	0.007758	0.0321	0.006774	0.0188	0.0051121	0.0057669	0.0067295			0.204	0.357		0.204	0.3341		0.204	0.3039		0.26	0.9891		0.27	0.9633		641.373	9.2169	7.0303	6.956	9.5233	6.7404	5.5673	2.7427	1.0514	0.3735		651.661	7.3378	6.0453	4.2007	1.1961
460	0.0030712	0.0029733	0.009532	0.0325	0.0032883	0.0119	0.0288	0.0031068	0.0058345	0.0070374	0.0291	0.0070534	0.0199	0.0044555	0.0060801	0.0066388			0.208	0.3478		0.208	0.3502		0.208	0.3506		0.264	1.0147		0.274	0.9095		642.403	8.9922	7.3634	6.7493	9.3013	7.1459	6.402	2.6708	0.9861	0.2232		652.689	7.284	5.9303	4.0357	1.3908
461	0.0030249	0.0035658	0.0088452	0.0311	0.0028416	0.0122	0.026	0.002968	0.0051655	0.0077758	0.0265	0.0064573	0.0171	0.004484	0.0058399	0.005895			0.212	0.3279		0.212	0.3071		0.212	0.3092		0.268	0.995		0.278	0.8947		643.432	9.5022	7.2244	6.9256	9.3334	6.973	5.8592	2.69	0.9121	0.3636		653.716	6.9105	5.4932	3.7698	1.4127
462	0.0022117	0.0031192	0.0090231	0.0295	0.0037189	0.0116	0.0257	0.0030267	0.0054537	0.0065907	0.0276	0.005331	0.0171	0.0043505	0.0058505	0.0053274			0.216	0.3111		0.216	0.3469		0.216	0.3961		0.272	0.9699		0.282	0.8684		644.461	9.353	7.3211	6.8772	9.5638	7.5709	6.1183	2.6323	0.9157	0.2402		654.744	7.0195	5.3837	3.8092	1.4334
463	0.0026459	0.0035036	0.0094591	0.0289	0.0027028	0.0123	0.0247	0.0028167	0.0047456	0.0063488	0.0252	0.0057989	0.0168	0.0044875	0.0055498	0.0053754			0.22	0.3448		0.22	0.3511		0.22	0.3588		0.276	0.9677		0.286	0.9253		645.49	9.2443	6.9008	7.0785	9.6207	6.9007	5.7732	2.5776	0.8702	0.264		655.771	7.1761	5.3227	3.742	1.3413
464	0.0022544	0.0033221	0.0081459	0.028	0.0032633	0.0109	0.0244	0.002589	0.005169	0.0060356	0.0249	0.0049911	0.0164	0.0044075	0.0048915	0.0049466			0.224	0.3314		0.224	0.3216		0.224	0.3048		0.28	0.9806		0.29	0.8768		646.519	9.0213	7.3121	6.9873	9.3311	6.6271	5.8056	2.5635	0.8545	0.2559		656.798	7.2	6.0374	3.9281	1.4791
465	0.0023648	0.0031922	0.0092918	0.0253	0.0021068	0.0118	0.0236	0.0033452	0.0042438	0.0065534	0.0236	0.0049555	0.0155	0.0035854	0.0046619	0.0054715			0.228	0.3519		0.228	0.3131		0.228	0.2917		0.284	0.9757		0.294	0.8906		647.548	9.0275	7.2514	6.608	9.479	6.7709	5.3767	2.6185	0.8538	0.2547		657.825	6.806	6.07	3.9075	1.5016
466	0.0029199	0.0031335	0.0084804	0.0265	0.0035569	0.0105	0.0225	0.002694	0.0051299	0.0060925	0.0225	0.0051157	0.0139	0.0039858	0.0044911	0.0049199			0.232	0.3302		0.232	0.3262		0.232	0.328		0.288	0.9469		0.298	0.9159		648.576	9.0431	7.4553	7.1877	9.1119	6.8677	5.6035	2.7324	0.9503	0.3318		658.851	7.2554	5.7318	4.0914	1.4661
467	0.0013577	0.0032402	0.008669	0.0255	0.0031815	0.0106	0.0209	0.0025196	0.0044751	0.0057064	0.0215	0.0047242	0.0139	0.0041815	0.0051495	0.0043167			0.236	0.3044		0.236	0.2961		0.236	0.3741		0.292	0.9816		0.302	0.8874		649.605	9.0022	7.604	7.0841	9.0651	6.6358	5.348	2.6098	0.874	0.2366		659.878	7.4751	5.6598	3.8978	1.5926
468	0.0017171	0.0028434	0.0079359	0.0227	0.0031619	0.0105	0.022	0.0023986	0.0041584	0.0056228	0.0209	0.0049822	0.0135	0.003653	0.0040676	0.0049377			0.24	0.2564		0.24	0.3112		0.24	0.3306		0.296	0.9768		0.306	0.8832		650.633	9.1515	7.0732	6.5488	9.5412	6.5947	5.592	2.6502	0.947	0.413		660.904	7.4193	5.7998	3.7231	1.537
469	0.001984	0.0028648	0.0085569	0.0219	0.0028754	0.0113	0.0191	0.0024875	0.0046388	0.0050587	0.0203	0.0048648	0.0137	0.003694	0.0042117	0.0044377			0.244	0.3293		0.244	0.3226		0.244	0.2764		0.3	0.9971		0.31	0.8863		651.661	8.9084	7.1746	6.8976	8.5993	6.4873	5.6295	2.6672	0.8602	0.3272		661.93	7.4739	5.4358	3.5184	1.4039
470	0.0019982	0.0028434	0.0075979	0.0214	0.0026548	0.0105	0.0179	0.0027046	0.003694	0.0048683	0.019	0.0039484	0.0129	0.0035374	0.0040854	0.0037046			0.248	0.272		0.248	0.2525		0.248	0.3537		0.304	0.9715		0.314	0.8695		652.689	9.0418	7.267	7.0866	9.2254	6.8121	5.5837	2.6052	0.8598	0.2379		662.956	7.6595	5.1351	3.8614	1.2311
471	0.0023434	0.0027794	0.0075427	0.0205	0.0026619	0.0101	0.0178	0.0016957	0.0040089	0.0052936	0.0193	0.0042811	0.0117	0.0035498	0.0041317	0.0041619			0.252	0.2993		0.252	0.3045		0.252	0.2791		0.308	1.0217		0.318	0.9232		653.716	9.282	6.8037	7.0407	9.0335	6.1962	5.4285	2.5973	0.8655	0.3235		663.982	7.683	4.85	3.9798	1.4244
472	0.0020302	0.0028007	0.0078754	0.0198	0.0032598	0.0105	0.0169	0.0022847	0.0034929	0.0046708	0.0178	0.0046744	0.0122	0.0033754	0.0037456	0.0043665			0.256	0.2625		0.256	0.2925		0.256	0.232		0.312	0.9955		0.322	0.8863		654.744	9.1631	7.1082	6.7398	8.6112	6.5618	5.8448	2.5484	0.7811	0.2556		665.007	7.5789	4.4923	3.5683	1.5931
473	0.0022349	0.0029822	0.0078043	0.0193	0.0023986	0.0107	0.0169	0.0018381	0.0031548	0.0045463	0.0176	0.003242	0.0114	0.0029947	0.0039929	0.0040089			0.26	0.2652		0.26	0.3072		0.26	0.3232		0.316	1.003		0.326	0.9159		655.771	9.2639	7.0308	6.8539	8.4958	6.5688	5.3227	2.5701	0.776	0.2102		666.032	7.4252	3.9911	3.04	1.5366
474	0.0018416	0.0030053	0.0080836	0.0175	0.0020356	0.0094733	0.0157	0.0016459	0.0033986	0.0049324	0.0171	0.0041157	0.01	0.0030463	0.0036566	0.0040089			0.264	0.304		0.264	0.3271		0.264	0.3528		0.32	0.9848		0.33	0.8874		656.798	8.7763	7.1435	6.8315	8.8437	6.9088	5.6565	2.5407	0.8345	0.2161		667.058	6.6321	4.0211	3.1178	1.3559
475	0.0017367	0.0029698	0.0078505	0.0172	0.0021103	0.0093986	0.0154	0.0019093	0.0033078	0.0040107	0.0159	0.0039858	0.0099075	0.0032473	0.0037438	0.0037153			0.268	0.2784		0.268	0.3359		0.268	0.3047		0.324	0.9389		0.334	0.8906		657.825	8.9314	7.166	6.9676	8.6962	6.2684	5.3715	2.5586	0.8301	0.2658		668.083	6.5338	4.498	3.3433	1.3316
476	0.0018968	0.0029431	0.0071423	0.0163	0.0023897	0.0089235	0.0159	0.0027527	0.0034769	0.0039911	0.0157	0.0036085	0.0101	0.0025107	0.0039004	0.0038274			0.272	0.3311		0.272	0.2886		0.272	0.3718		0.328	0.9581		0.338	0.9085		658.851	9.088	6.776	6.7836	8.7037	6.5656	5.1368	2.5739	0.8609	0.2515		669.107	6.3053	4.555	3.0082	1.3769
477	0.0011762	0.0027224	0.0078132	0.0165	0.0017633	0.0086655	0.0137	0.00171	0.0025872	0.0042117	0.0149	0.0033327	0.0098826	0.0030036	0.002984	0.0037918			0.276	0.2881		0.276	0.2723		0.276	0.2972		0.332	0.9651		0.342	0.8294		659.878	9.2102	7.4255	6.9002	8.6312	6.3881	5.1575	2.6095	0.7921	0.2808		670.132	6.5226	4.2677	2.7696	1.3316
478	0.0017705	0.0025587	0.0072456	0.0166	0.0025409	0.009621	0.014	0.0016744	0.0031139	0.0037562	0.0157	0.002242	0.0095996	0.0026174	0.0033327	0.0036495			0.28	0.3147		0.28	0.2245		0.28	0.2972		0.336	0.948		0.346	0.9644		660.904	8.9155	7.5969	7.2325	8.6453	6.4257	5.2839	2.527	0.7013	0.26		671.156	6.1916	3.9306	2.9882	1.1525
479	0.0011157	0.002363	0.0066708	0.0153	0.0021477	0.0089698	0.0124	0.0022598	0.0027705	0.0041566	0.0144	0.0034804	0.0084324	0.0029662	0.0027028	0.0035374			0.284	0.3104		0.284	0.3009		0.284	0.2851		0.34	0.9971		0.35	0.9391		661.93	8.8448	7.0737	6.6716	8.8053	6.2599	5.2641	2.5536	0.8145	0.2987		672.18	6.5061	3.875	3.1423	1.0984
480	0.001548	0.0021797	0.007169	0.0151	0.0023434	0.0093434	0.0133	0.0021833	0.0029395	0.0040302	0.0128	0.0035018	0.0074502	0.0026192	0.0031459	0.0033612			0.288	0.2689		0.288	0.3166		0.288	0.3353		0.344	1.0275		0.354	0.9359		662.956	9.2822	6.8922	6.6062	8.965	6.5914	5.2153	2.5869	0.8778	0.3758		673.204	6.2724	3.9313	3.1726	1.084
481	0.0017562	0.0023594	0.0068701	0.0144	0.0020801	0.009347	0.0128	0.0023932	0.0028932	0.0038221	0.0124	0.0022651	0.008194	0.0023719	0.0027954	0.0027367			0.292	0.2597		0.292	0.3233		0.292	0.313		0.348	0.9864		0.358	0.8832		663.982	9.1752	7.2323	6.6057	9.3329	6.4639	5.2007	2.5953	0.8265	0.2781		674.228	6.4124	3.9496	3.2653	1.1283
482	0.001089	0.0021103	0.0067989	0.014	0.0017847	0.0086423	0.0128	0.0018363	0.0033399	0.0037651	0.0131	0.0035854	0.0080819	0.0022918	0.0030712	0.0027349			0.296	0.2814		0.296	0.323		0.296	0.3115		0.352	0.9271		0.362	0.9285		665.007	8.8863	7.4224	6.7957	9.0251	6.1459	5.6001	2.5871	0.8165	0.3423		675.252	6.4705	4.4207	3.2898	0.867
483	0.0018043	0.0020907	0.0068808	0.013	0.001516	0.009306	0.0115	0.0015836	0.0027384	0.0037544	0.0122	0.0031406	0.0067491	0.0024751	0.0021139	0.0030125			0.3	0.2426		0.3	0.2897		0.3	0.2861		0.356	0.9987		0.366	0.9064		666.032	8.9102	6.9707	6.4939	8.6448	6.0197	5.4393	2.5439	0.8733	0.3015		676.275	6.3635	4.2668	2.928	0.805
484	0.0008363	0.0021797	0.0065907	0.0126	0.0026886	0.0075374	0.0105	0.002089	0.0024893	0.0032918	0.0106	0.0032491	0.0072349	0.0022544	0.0025605	0.003758			0.304	0.2807		0.304	0.2701		0.304	0.3106		0.36	1.0029		0.37	0.8937		667.058	9.0652	7.2549	6.6112	8.4111	6.0154	5.2757	2.4029	0.8124	0.3708		677.298	6.3267	3.8676	2.9293	0.7268
485	0.0015587	0.0022847	0.0060925	0.013	0.0017651	0.0083416	0.0107	0.0020836	0.0020641	0.0037633	0.0101	0.003032	0.0070694	0.0020943	0.0033701	0.0025445			0.308	0.2889		0.308	0.3045		0.308	0.2959		0.364	0.9554		0.374	0.9275		668.083	9.0305	6.9731	6.8633	8.5137	6.2539	5.3205	2.444	0.7774	0.3283		678.321	6.0848	3.2078	3.3088	0.6772
486	0.0014395	0.0023897	0.0060907	0.0119	0.0019466	0.0084146	0.0104	0.0018274	0.0027491	0.0032633	0.011	0.0037367	0.0072776	0.002089	0.0032616	0.0027598			0.312	0.2559		0.312	0.2848		0.312	0.2686		0.368	1.0136		0.378	0.8927		669.107	8.8482	7.0165	6.9029	8.5532	6.1697	5.3492	2.5243	0.8323	0.352		679.344	6.1619	3.1835	3.1433	0.6478
487	0.0020463	0.0020552	0.0070676	0.0114	0.0023505	0.0079822	0.009411	0.0018203	0.0024626	0.0032153	0.0103	0.0037242	0.0070907	0.0019413	0.0032456	0.0030267			0.316	0.3142		0.316	0.2521		0.316	0.3038		0.372	1.0131		0.382	0.9222		670.132	8.9441	7.0922	6.8413	8.249	6.0202	5.4126	2.4822	0.8159	0.3773		680.367	6.027	2.9569	2.9606	0.659
488	0.001169	0.0018274	0.0061833	0.0113	0.0019662	0.0077189	0.0093932	0.0015125	0.0021744	0.003089	0.0095498	0.0027758	0.0068399	0.0024733	0.0026263	0.0022633			0.32	0.2544		0.32	0.3036		0.32	0.2505		0.376	0.9816		0.386	0.9454		671.156	8.9125	6.9645	7.0333	8.4026	6.3567	5.1039	2.4291	0.7627	0.3315		681.389	5.7601	2.5955	2.8681	0.5757
489	0.001621	0.0019947	0.0058612	0.0115	0.0022936	0.0069448	0.0093114	0.0010747	0.0025498	0.0021477	0.0099288	0.0025658	0.0059982	0.0018648	0.002895	0.0029431			0.324	0.3124		0.324	0.2963		0.324	0.3271		0.38	0.9826		0.39	0.9159		672.18	8.9328	7.0765	6.7058	8.37	6.0881	5.2074	2.4265	0.7349	0.293		682.412	5.7434	1.9784	2.9296	0.3705
490	0.0021886	0.0021477	0.0058897	0.011	0.0019039	0.0075374	0.0087633	0.0017028	0.0019555	0.0035658	0.0094164	0.00229	0.0057705	0.0016815	0.0020765	0.0025907			0.328	0.2628		0.328	0.3218		0.328	0.2529		0.384	1.0323		0.394	0.8168		673.204	8.5609	6.6411	6.3576	8.2311	6.0833	5.1698	2.3813	0.7471	0.235		683.434	5.9662	1.8935	2.4525	0.3126
491	0.0012028	0.0023185	0.0056922	0.0106	0.0021548	0.0072189	0.0084039	0.0017918	0.0024786	0.0029893	0.0088826	0.0016584	0.0061352	0.0021388	0.0024555	0.0023772			0.332	0.2402		0.332	0.257		0.332	0.2451		0.388	0.9511		0.398	0.938		674.228	8.6657	6.8743	6.6898	7.8135	5.9792	4.6067	2.4284	0.8532	0.3229		684.456	5.8492	1.8373	2.6553	0.2996
492	0.0015302	0.0017651	0.0058968	0.0102	0.0013416	0.0074786	0.008395	0.001331	0.0016673	0.0026317	0.0090854	0.0023932	0.0054377	0.0019555	0.0023861	0.0021619			0.336	0.2789		0.336	0.2758		0.336	0.3271		0.392	0.957		0.402	0.9454		675.252	8.5797	6.6379	6.9885	8.5144	5.8562	4.8811	2.4025	0.8633	0.2761		685.477	5.2353	1.4145	2.8206	0.4219
493	0.00093772	0.0015623	0.0053737	0.0094253	0.0015089	0.0069306	0.0084502	0.0012082	0.0018203	0.0032598	0.0088861	0.0028577	0.0054786	0.0017384	0.0025285	0.0021068			0.34	0.2687		0.34	0.3101		0.34	0.2519		0.396	0.9351		0.406	0.9254		676.275	8.1467	6.3064	6.0904	8.4127	5.9045	4.925	2.4125	0.8086	0.3816		686.499	4.8917	1.2152	2.4465	0.3978
494	0.0013665	0.0019609	0.0060836	0.0088007	0.0016637	0.0065391	0.0077883	0.0008879	0.0017473	0.0031619	0.0078025	0.0028381	0.0057011	0.0023826	0.0029626	0.0022972			0.344	0.2389		0.344	0.2773		0.344	0.3143		0.4	0.9533		0.41	0.8695		677.298	8.441	6.4468	6.1858	8.5131	5.4273	5.0812	2.307	0.7384	0.3247		687.52	5.3332	0.7071	1.7832	0.3566
495	0.0017491	0.0019698	0.0048826	0.0094644	0.0020142	0.0069947	0.007694	0.0013505	0.0017064	0.0020623	0.0081174	0.002016	0.0045801	0.0025071	0.0024698	0.002258			0.348	0.2718		0.348	0.2925		0.348	0.2942		0.404	0.9933		0.414	0.8653		678.321	8.344	6.2662	6.1896	8.2891	5.3441	4.9535	2.2598	0.7269	0.3434		688.541	4.839	0.287	1.5216	0.3535
496	0.0017242	0.002194	0.005121	0.0078327	0.0019431	0.0063719	0.0077811	0.0012758	0.0019288	0.0023025	0.0074502	0.0028665	0.005427	0.0018132	0.0024822	0.0019395			0.352	0.2482		0.352	0.2946		0.352	0.2587		0.408	1.0099		0.418	0.9106		679.344	8.251	6.2574	6.4256	8.5537	5.7082	5.232	2.2926	0.7511	0.2733		689.562	4.2885	-0.3046	1.3872	0.3154
497	0.00080605	0.0021886	0.005379	0.0088132	0.0021512	0.0063043	0.0077544	0.0013149	0.0019377	0.0029769	0.0081477	0.0017384	0.0053879	0.0017544	0.0020979	0.0017687			0.356	0.2568		0.356	0.2657		0.356	0.3407		0.412	0.9875		0.422	0.8927		680.367	8.4139	6.5001	6.3982	8.0669	5.9175	5.2331	2.1945	0.7382	0.2666		690.583	3.8341	-0.6265	1.1668	0.1802
498	0.0010605	0.0017669	0.0041922	0.0081922	0.0020943	0.005653	0.0066121	0.0014875	0.0016495	0.0024253	0.0070747	0.0017313	0.0051815	0.001331	0.0021246	0.0019093			0.36	0.2479		0.36	0.2632		0.36	0.2963		0.416	0.9106		0.426	0.8569		681.389	8.0769	6.048	6.0929	7.6908	5.5249	4.9137	2.3253	0.7795	0.3074		691.603
499	0.00089858	0.0017082	0.0050801	0.0077829	0.0021388	0.0057491	0.0074964	0.00070996	0.0019235	0.0025036	0.0064911	0.0021744	0.0049555	0.0014217	0.0027367	0.0025534			0.364	0.2442		0.364	0.2915		0.364	0.279		0.42	1.0035		0.43	0.9011		682.412	8.0173	6.7616	6.5143	7.8358	5.643	4.9691	2.2356	0.7176	0.3481
500	0.0010196	0.0018843	0.0050214	0.007032	0.0015623	0.0055925	0.0061406	0.0015356	0.0020516	0.0030196	0.0071441	0.0015801	0.004258	0.0017651	0.0021459	0.0023488			0.368	0.2812		0.368	0.3124		0.368	0.1975		0.424	1.0029		0.434	0.9328		683.434	8.072	6.2913	6.1464	8.2187	6.1232	4.9938	2.2454	0.6807	0.2863
																			0.372	0.2741		0.372	0.3083		0.372	0.2843		0.428	0.9752		0.438	0.8621		684.456	8.1087	6.4633	6.3	8.0132	5.9378	4.0201	2.2781	0.7474	0.3393
																			0.376	0.237		0.376	0.286		0.376	0.2657		0.432	0.9757		0.442	0.8948		685.477	7.8603	6.4463	6.2892	7.7455	5.5228	4.1737	2.1452	0.7257	0.2765
																			0.38	0.258		0.38	0.2781		0.38	0.2545		0.436	0.9517		0.446	0.8231		686.499	8.3201	6.3802	6.3612	7.6985	5.4275	4.4204	2.1918	0.7605	0.2884
																			0.384	0.2926		0.384	0.3051		0.384	0.2842		0.44	0.9736		0.45	0.9222		687.52	7.9044	6.3769	5.8644	7.2992	5.4514	4.3147	2.2128	0.6934	0.3765
																			0.388	0.2831		0.388	0.2427		0.388	0.2864		0.444	0.9906		0.454	0.9317		688.541	8.159	6.6192	5.8716	7.6156	4.9941	4.284	2.1749	0.6929	0.3327
																			0.392	0.2192		0.392	0.2425		0.392	0.2729		0.448	0.9709		0.458	0.8748		689.562	8.1085	6.4351	5.9984	7.489	4.8281	4.0454	2.1406	0.7615	0.3143
																			0.396	0.2774		0.396	0.2532		0.396	0.3318		0.452	0.9565		0.462	0.9212		690.583	7.7021	6.3012	6.2794	7.7819	4.561	4.6311	2.1462	0.7376	0.362
																			0.4	0.2962		0.4	0.3147		0.4	0.3346		0.456	0.9137		0.466	0.9096		691.603	--	--	--	8.14	4.2982	4.1913	2.1203	0.6632	0.3465
																			0.404	0.273		0.404	0.2727		0.404	0.2809		0.46	0.925		0.47	0.9349
																			0.408	0.2621		0.408	0.2453		0.408	0.2917		0.464	0.9832		0.474	0.8748
																			0.412	0.252		0.412	0.2926		0.412	0.2755		0.468	0.9954		0.478	0.8769
																			0.416	0.2497		0.416	0.2834		0.416	0.2509		0.472	1.0077		0.482	0.8495
																			0.42	0.2522		0.42	0.2769		0.42	0.2737		0.476	0.9559		0.486	0.898
																			0.424	0.3184		0.424	0.2898		0.424	0.2769		0.48	1.004		0.49	0.8042
																			0.428	0.2509		0.428	0.277		0.428	0.2517		0.484	0.9965		0.494	0.8822
																			0.432	0.2966		0.432	0.2519		0.432	0.3257		0.488	1.0226		0.498	0.8506
																			0.436	0.2804		0.436	0.2365		0.436	0.2255		0.492	0.9794		0.502	0.8611
																			0.44	0.2652		0.44	0.2258		0.44	0.3316		0.496	1.0493		0.506	0.8759
																			0.444	0.2654		0.444	0.2159		0.444	0.24		0.5	1.0194		0.51	0.8927
																			0.448	0.2654		0.448	0.2739		0.448	0.2806		0.504	0.9783		0.514	0.8611
																			0.452	0.2538		0.452	0.2417		0.452	0.2201		0.508	0.9986		0.518	0.8579
																			0.456	0.2551		0.456	0.3067		0.456	0.2064		0.512	0.9447		0.522	0.8896
																			0.46	0.2143		0.46	0.2443		0.46	0.2632		0.516	0.9281		0.526	0.9096
																			0.464	0.2365		0.464	0.2502		0.464	0.228		0.52	1.0307		0.53	0.859
																			0.468	0.2307		0.468	0.2508		0.468	0.2759		0.524	0.9436		0.534	0.8695
																			0.472	0.2186		0.472	0.2666		0.472	0.2409		0.528	0.9575		0.538	0.8906
																			0.476	0.227		0.476	0.2431		0.476	0.2603		0.532	0.9858		0.542	0.8685
																			0.48	0.2747		0.48	0.273		0.48	0.2071		0.536	0.9895		0.546	0.8463
																			0.484	0.2454		0.484	0.2304		0.484	0.2538		0.54	0.9895		0.55	0.8347
																			0.488	0.2321		0.488	0.2565		0.488	0.2957		0.544	0.942		0.554	0.8242
																			0.492	0.2064		0.492	0.2711		0.492	0.229		0.548	0.9618		0.558	0.8569
																			0.496	0.2731		0.496	0.2104		0.496	0.2267		0.552	0.9164		0.562	0.8443
																			0.5	0.2411		0.5	0.2507		0.5	0.2261		0.556	0.9495		0.566	0.7979
																			0.504	0.2473		0.504	0.2359		0.504	0.3002		0.56	0.9805		0.57	0.9065
																			0.508	0.232		0.508	0.2391		0.508	0.2214		0.564	1.0215		0.574	0.8074
																			0.512	0.2212		0.512	0.2557		0.512	0.2283		0.568	0.9815		0.578	0.8833
																			0.516	0.2033		0.516	0.2562		0.516	0.2283		0.572	1.0077		0.582	0.8422
																			0.52	0.2312		0.52	0.2006		0.52	0.2475		0.576	0.9724		0.586	0.8495
																			0.524	0.232		0.524	0.2091		0.524	0.1869		0.58	0.9756		0.59	0.8
																			0.528	0.2016		0.528	0.2139		0.528	0.2846		0.584	0.9676		0.594	0.7684
																			0.532	0.2168		0.532	0.25		0.532	0.2306		0.588	1.0125		0.598	0.819
																			0.536	0.2147		0.536	0.2205		0.536	0.2625		0.592	0.9698		0.602	0.8337
																			0.54	0.2133		0.54	0.2838		0.54	0.2533		0.596	0.9922		0.606	0.8601
																			0.544	0.2251		0.544	0.2743		0.544	0.2149		0.6	0.9617		0.61	0.8854
																			0.548	0.2055		0.548	0.2258		0.548	0.2096		0.604	1.0087		0.614	0.8622
																			0.552	0.2397		0.552	0.2434		0.552	0.215		0.608	0.9804		0.618	0.7884
																			0.556	0.2244		0.556	0.2328		0.556	0.2283		0.612	1.0087		0.622	0.7863
																			0.56	0.1919		0.56	0.2022		0.56	0.2493		0.616	0.9495		0.626	0.8464
																			0.564	0.2521		0.564	0.2588		0.564	0.2398		0.62	1.0002		0.63	0.7979
																			0.568	0.2101		0.568	0.1923		0.568	0.2338		0.624	0.9767		0.634	0.8411
																			0.572	0.2054		0.572	0.1937		0.572	0.1742		0.628	0.9746		0.638	0.8801
																			0.576	0.215		0.576	0.2637		0.576	0.222		0.632	0.9532		0.642	0.8222
																			0.58	0.1797		0.58	0.275		0.58	0.1935		0.636	0.9623		0.646	0.7895
																			0.584	0.2338		0.584	0.2437		0.584	0.2523		0.64	0.9874		0.65	0.8137
																			0.588	0.2097		0.588	0.214		0.588	0.1776		0.644	0.9596		0.654	0.8707
																			0.592	0.2081		0.592	0.189		0.592	0.2528		0.648	0.9767		0.658	0.8243
																			0.596	0.2352		0.596	0.2274		0.596	0.2155		0.652	0.9478		0.662	0.8274
																			0.6	0.1719		0.6	0.2091		0.6	0.2183		0.656	0.9404		0.666	0.8316
																			0.604	0.1842		0.604	0.2033		0.604	0.1747		0.66	0.9836		0.67	0.8685
																			0.608	0.2064		0.608	0.2183		0.608	0.174		0.664	0.9521		0.674	0.8865
																			0.612	0.2391		0.612	0.2336		0.612	0.2209		0.668	1.0055		0.678	0.8253
																			0.616	0.203		0.616	0.1879		0.616	0.1593		0.672	0.9905		0.682	0.7884
																			0.62	0.1609		0.62	0.2262		0.62	0.2233		0.676	0.9617		0.686	0.8432
																			0.624	0.2003		0.624	0.1969		0.624	0.2364		0.68	0.9873		0.69	0.9181
																			0.628	0.1831		0.628	0.1675		0.628	0.2329		0.684	0.9612		0.694	0.8485
																			0.632	0.2088		0.632	0.2034		0.632	0.1694		0.688	0.9452		0.698	0.8359
																			0.636	0.1901		0.636	0.2717		0.636	0.2028		0.692	0.966		0.702	0.8
																			0.64	0.172		0.64	0.1837		0.64	0.2123		0.696	0.9532		0.706	0.7905
																			0.644	0.1811		0.644	0.1802		0.644	0.2838		0.7	0.9606		0.71	0.7463
																			0.648	0.2306		0.648	0.2205		0.648	0.2032		0.704	0.9799		0.714	0.8264
																			0.652	0.1748		0.652	0.1751		0.652	0.1907		0.708	0.9895		0.718	0.8454
																			0.656	0.2079		0.656	0.1879		0.656	0.1725		0.712	0.9537		0.722	0.8633
																			0.66	0.1913		0.66	0.2246		0.66	0.198		0.716	0.951		0.726	0.7874
																			0.664	0.1825		0.664	0.2021		0.664	0.1785		0.72	1.0247		0.73	0.8021
																			0.668	0.1983		0.668	0.2018		0.668	0.188		0.724	0.9879		0.734	0.8401
																			0.672	0.1541		0.672	0.199		0.672	0.1887		0.728	0.9916		0.738	0.8296
																			0.676	0.2166		0.676	0.1847		0.676	0.1825		0.732	0.9382		0.742	0.7547
																			0.68	0.2194		0.68	0.2169		0.68	0.175		0.736	0.8998		0.746	0.8159
																			0.684	0.1714		0.684	0.1766		0.684	0.1988		0.74	0.9478		0.75	0.8001
																			0.688	0.1971		0.688	0.2024		0.688	0.1767		0.744	1.0204		0.754	0.7726
																			0.692	0.124		0.692	0.2044		0.692	0.2002		0.748	0.9505		0.758	0.8201
																			0.696	0.1792		0.696	0.215		0.696	0.2142		0.752	0.9841		0.762	0.7979
																			0.7	0.1909		0.7	0.1807		0.7	0.1941		0.756	1.0145		0.766	0.7979
																			0.704	0.1634		0.704	0.2127		0.704	0.2126		0.76	0.9585		0.77	0.7747
																			0.708	0.1667		0.708	0.182		0.708	0.1606		0.764	0.9478		0.774	0.8085
																			0.712	0.2008		0.712	0.2382		0.712	0.2308		0.768	0.966		0.778	0.7948
																			0.716	0.191		0.716	0.1894		0.716	0.1611		0.772	0.9953		0.782	0.7769
																			0.72	0.2135		0.72	0.2056		0.72	0.1794		0.776	0.9878		0.786	0.761
																			0.724	0.1669		0.724	0.1988		0.724	0.2121		0.78	0.9259		0.79	0.819
																			0.728	0.1757		0.728	0.1752		0.728	0.1902		0.784	0.944		0.794	0.7937
																			0.732	0.1658		0.732	0.2057		0.732	0.2108		0.788	0.9184		0.798	0.8043
																			0.736	0.1763		0.736	0.1701		0.736	0.1908		0.792	0.9318		0.802	0.8496
																			0.74	0.1931		0.74	0.2177		0.74	0.1884		0.796	0.9841		0.806	0.8201
																			0.744	0.1628		0.744	0.175		0.744	0.1532		0.8	0.9766		0.81	0.7642
																			0.748	0.1656		0.748	0.1589		0.748	0.1755		0.804	0.9745		0.814	0.7494
																			0.752	0.1876		0.752	0.2196		0.752	0.1389		0.808	0.9585		0.818	0.8285
																			0.756	0.1603		0.756	0.1963		0.756	0.1682		0.812	0.9638		0.822	0.7294
																			0.76	0.1897		0.76	0.2138		0.76	0.1119		0.816	0.9889		0.826	0.7969
																			0.764	0.1751		0.764	0.1558		0.764	0.2045		0.82	0.9472		0.83	0.7326
																			0.768	0.148		0.768	0.2234		0.768	0.1797		0.824	0.9136		0.834	0.7811
																			0.772	0.1525		0.772	0.1575		0.772	0.1668		0.828	0.9243		0.838	0.8212
																			0.776	0.1241		0.776	0.1943		0.776	0.1899		0.832	0.9563		0.842	0.8011
																			0.78	0.1809		0.78	0.2139		0.78	0.143		0.836	0.8901		0.846	0.7716
																			0.784	0.2066		0.784	0.1686		0.784	0.1512		0.84	0.9419		0.85	0.7632
																			0.788	0.175		0.788	0.2168		0.788	0.191		0.844	0.9467		0.854	0.7811
																			0.792	0.1585		0.792	0.1572		0.792	0.1809		0.848	1.0182		0.858	0.7537
																			0.796	0.1558		0.796	0.1426		0.796	0.1986		0.852	1.0049		0.862	0.7463
																			0.8	0.1519		0.8	0.1786		0.8	0.181		0.856	0.9579		0.866	0.7737
																			0.804	0.1773		0.804	0.2244		0.804	0.1408		0.86	0.9675		0.87	0.817
																			0.808	0.1593		0.808	0.2019		0.808	0.1755		0.864	0.951		0.874	0.6883
																			0.812	0.1505		0.812	0.2322		0.812	0.2155		0.868	0.9803		0.878	0.7758
																			0.816	0.1444		0.816	0.2125		0.816	0.2074		0.872	0.9718		0.882	0.8032
																			0.82	0.1793		0.82	0.2071		0.82	0.2522		0.876	0.975		0.886	0.7548
																			0.824	0.1808		0.824	0.1852		0.824	0.1402		0.88	0.9323		0.89	0.7706
																			0.828	0.1788		0.828	0.1819		0.828	0.1722		0.884	0.967		0.894	0.7948
																			0.832	0.1906		0.832	0.1734		0.832	0.1952		0.888	0.9526		0.898	0.8075
																			0.836	0.1649		0.836	0.1912		0.836	0.1881		0.892	0.9707		0.902	0.7579
																			0.84	0.1866		0.84	0.2029		0.84	0.1648		0.896	0.9317		0.906	0.7231
																			0.844	0.143		0.844	0.1586		0.844	0.129		0.9	0.9771		0.91	0.7737
																			0.848	0.1741		0.848	0.1764		0.848	0.1685		0.904	0.9269		0.914	0.7927
																			0.852	0.1566		0.852	0.1541		0.852	0.1778		0.908	0.9189		0.918	0.76
																			0.856	0.1185		0.856	0.1725		0.856	0.1621		0.912	0.9883		0.922	0.7801
																			0.86	0.1861		0.86	0.1939		0.86	0.2299		0.916	0.9707		0.926	0.7432
																			0.864	0.1714		0.864	0.1682		0.864	0.1875		0.92	0.9296		0.93	0.7548
																			0.868	0.1135		0.868	0.1651		0.868	0.1381		0.924	0.8794		0.934	0.7896
																			0.872	0.1609		0.872	0.1719		0.872	0.1265		0.928	0.9707		0.938	0.778
																			0.876	0.1376		0.876	0.1408		0.876	0.1863		0.932	0.9349		0.942	0.7959
																			0.88	0.1589		0.88	0.1732		0.88	0.1668		0.936	0.8767		0.946	0.7358
																			0.884	0.1684		0.884	0.1888		0.884	0.1773		0.94	0.9397		0.95	0.7432
																			0.888	0.1631		0.888	0.1712		0.888	0.1473		0.944	0.9232		0.954	0.7579
																			0.892	0.1531		0.892	0.1526		0.892	0.126		0.948	0.9744		0.958	0.7421
																			0.896	0.1164		0.896	0.133		0.896	0.1676		0.952	0.9995		0.962	0.7959
																			0.9	0.1776		0.9	0.1647		0.9	0.1717		0.956	0.9376		0.966	0.6884
																			0.904	0.1335		0.904	0.176		0.904	0.1559		0.96	0.9504		0.97	0.7917
																			0.908	0.1473		0.908	0.1921		0.908	0.2182		0.964	0.9696		0.974	0.7685
																			0.912	0.1906		0.912	0.1208		0.912	0.1917		0.968	0.8874		0.978	0.7137
																			0.916	0.1486		0.916	0.1973		0.916	0.1504		0.972	0.9312		0.982	0.7759
																			0.92	0.1769		0.92	0.1671		0.92	0.1578		0.976	0.9445		0.986	0.7938
																			0.924	0.1219		0.924	0.1547		0.924	0.1471		0.98	0.9205		0.99	0.7569
																			0.928	0.1459		0.928	0.1768		0.928	0.1884		0.984	0.9616		0.994	0.7432
																			0.932	0.1251		0.932	0.1732		0.932	0.1004		0.988	0.9712		0.998	0.7137
																			0.936	0.1193		0.936	0.16		0.936	0.1346		0.992	0.9317		1.002	0.6926
																			0.94	0.1527		0.94	0.1579		0.94	0.1761		0.996	0.9493		1.006	0.7
																			0.944	0.1892		0.944	0.1732		0.944	0.1647		1	0.9119		1.01	0.7463
																			0.948	0.1318		0.948	0.1645		0.948	0.1552		1.004	0.9199		1.014	0.7358
																			0.952	0.1825		0.952	0.1782		0.952	0.1058		1.008	0.9995		1.018	0.7727
																			0.956	0.1389		0.956	0.1768		0.956	0.1283		1.012	0.9498		1.022	0.7485
																			0.96	0.124		0.96	0.1394		0.96	0.1137		1.016	0.96		1.026	0.7084
																			0.964	0.1684		0.964	0.1767		0.964	0.1315		1.02	0.9621		1.03	0.7306
																			0.968	0.1695		0.968	0.2262		0.968	0.1385		1.024	0.9269		1.034	0.7348
																			0.972	0.1343		0.972	0.1597		0.972	0.1436		1.028	0.9327		1.038	0.7053
																			0.976	0.1688		0.976	0.1628		0.976	0.1317		1.032	0.9066		1.042	0.6852
																			0.98	0.1233		0.98	0.1656		0.98	0.165		1.036	0.8836		1.046	0.7316
																			0.984	0.1924		0.984	0.1644		0.984	0.1561		1.04	0.897		1.05	0.7264
																			0.988	0.1586		0.988	0.1658		0.988	0.1643		1.044	0.9327		1.054	0.7411
																			0.992	0.1788		0.992	0.1734		0.992	0.1551		1.048	0.921		1.058	0.7559
																			0.996	0.1345		0.996	0.1472		0.996	0.1231		1.052	0.9285		1.062	0.7991
																			1	0.1484		1	0.1624		1	0.1628		1.056	0.9685		1.066	0.7664
																			1.004	0.1826		1.004	0.1802		1.004	0.1465		1.06	0.9269		1.07	0.6652
																			1.008	0.1551		1.008	0.124		1.008	0.1499		1.064	0.9221		1.074	0.7095
																			1.012	0.1457		1.012	0.1682		1.012	0.1696		1.068	0.9381		1.078	0.7569
																			1.016	0.1788		1.016	0.1708		1.016	0.1505		1.072	0.9674		1.082	0.7126
																			1.02	0.1377		1.02	0.1408		1.02	0.1374		1.076	0.9231		1.086	0.7264
																			1.024	0.1391		1.024	0.108		1.024	0.1253		1.08	0.921		1.09	0.7443
																			1.028	0.1452		1.028	0.1973		1.028	0.1476		1.084	0.9754		1.094	0.7569
																			1.032	0.1688		1.032	0.1672		1.032	0.1114		1.088	0.9365		1.098	0.7
																			1.036	0.149		1.036	0.1125		1.036	0.1545		1.092	1.0021		1.102	0.6989
																			1.04	0.1583		1.04	0.1576		1.04	0.1033		1.096	0.9146		1.106	0.7485
																			1.044	0.1144		1.044	0.1797		1.044	0.0884		1.1	0.9338		1.11	0.7063
																			1.048	0.1321		1.048	0.2081		1.048	0.1359		1.104	0.9076		1.114	0.7053
																			1.052	0.1172		1.052	0.1585		1.052	0.1874		1.108	0.9258		1.118	0.7422
																			1.056	0.1378		1.056	0.1664		1.056	0.1049		1.112	0.9311		1.122	0.6842
																			1.06	0.1526		1.06	0.1348		1.06	0.0975		1.116	0.9263		1.126	0.6905
																			1.064	0.1605		1.064	0.1329		1.064	0.151		1.12	0.9076		1.13	0.719
																			1.068	0.1138		1.068	0.1735		1.068	0.148		1.124	0.9274		1.134	0.7116
																			1.072	0.1164		1.072	0.1666		1.072	0.1359		1.128	0.9583		1.138	0.7032
																			1.076	0.1316		1.076	0.1642		1.076	0.1171		1.132	0.9348		1.142	0.7338
																			1.08	0.1445		1.08	0.12		1.08	0.1036		1.136	0.9525		1.146	0.6515
																			1.084	0.1251		1.084	0.1173		1.084	0.1499		1.14	0.9621		1.15	0.6853
																			1.088	0.1275		1.088	0.1373		1.088	0.1293		1.144	0.8964		1.154	0.7179
																			1.092	0.1553		1.092	0.1935		1.092	0.107		1.148	0.8943		1.158	0.6948
																			1.096	0.1512		1.096	0.1137		1.096	0.0644		1.152	0.8985		1.162	0.7285
																			1.1	0.1437		1.1	0.1639		1.1	0.0803		1.156	0.9028		1.166	0.6821
																			1.104	0.1291		1.104	0.1732		1.104	0.1662		1.16	0.9263		1.17	0.6895
																			1.108	0.1304		1.108	0.1684		1.108	0.1053		1.164	0.8975		1.174	0.7548
																			1.112	0.1323		1.112	0.1783		1.112	0.1254		1.168	0.9439		1.178	0.6326
																			1.116	0.151		1.116	0.1289		1.116	0.1133		1.172	0.992		1.182	0.6737
																			1.12	0.1032		1.12	0.1593		1.12	0.1049		1.176	0.9316		1.186	0.6505
																			1.124	0.1279		1.124	0.1319		1.124	0.1195		1.18	0.8761		1.19	0.6905
																			1.128	0.1413		1.128	0.1768		1.128	0.1154		1.184	0.9177		1.194	0.7053
																			1.132	0.0936		1.132	0.2018		1.132	0.1617		1.188	0.8809		1.198	0.6874
																			1.136	0.1155		1.136	0.1525		1.136	0.1319		1.192	0.8996		1.202	0.6948
																			1.14	0.1178		1.14	0.1475		1.14	0.1315		1.196	0.922		1.206	0.6399
																			1.144	0.0896		1.144	0.138		1.144	0.1082		1.2	0.9647		1.21	0.7359
																			1.148	0.0943		1.148	0.1545		1.148	0.0926		1.204	0.9407		1.214	0.6979
																			1.152	0.0965		1.152	0.1122		1.152	0.0947		1.208	0.9199		1.218	0.7127
																			1.156	0.144		1.156	0.1801		1.156	0.1593		1.212	0.882		1.222	0.6758
																			1.16	0.1138		1.16	0.1633		1.16	0.1347		1.216	0.9652		1.226	0.6263
																			1.164	0.1711		1.164	0.1133		1.164	0.1516		1.22	0.9535		1.23	0.6663
																			1.168	0.1502		1.168	0.1274		1.168	0.1124		1.224	0.8739		1.234	0.6769
																			1.172	0.1127		1.172	0.1569		1.172	0.1162		1.228	0.9129		1.238	0.699
																			1.176	0.1239		1.176	0.1478		1.176	0.0951		1.232	0.8713		1.242	0.6811
																			1.18	0.1075		1.18	0.1395		1.18	0.1085		1.236	0.9327		1.246	0.7043
																			1.184	0.13		1.184	0.1805		1.184	0.1111		1.24	0.9391		1.25	0.7032
																			1.188	0.1159		1.188	0.1441		1.188	0.1189		1.244	0.9156		1.254	0.6779
																			1.192	0.0899		1.192	0.1329		1.192	0.1418		1.248	0.9439		1.258	0.6526
																			1.196	0.1168		1.196	0.1149		1.196	0.1372		1.252	0.9407		1.262	0.64
																			1.2	0.1125		1.2	0.1327		1.2	0.1547		1.256	0.9209		1.266	0.6695
																			1.204	0.136		1.204	0.1064		1.204	0.137		1.26	0.9033		1.27	0.6895
																			1.208	0.1188		1.208	0.1301		1.208	0.1178		1.264	0.8659		1.274	0.7001
																			1.212	0.1566		1.212	0.1234		1.212	0.102		1.268	0.8841		1.278	0.7032
																			1.216	0.1204		1.216	0.1661		1.216	0.0902		1.272	0.9124		1.282	0.7074
																			1.22	0.1058		1.22	0.1471		1.22	0.1545		1.276	0.906		1.286	0.6568
																			1.224	0.131		1.224	0.1647		1.224	0.1356		1.28	0.8734		1.29	0.66
																			1.228	0.1408		1.228	0.159		1.228	0.1198		1.284	0.9876		1.294	0.6537
																			1.232	0.0972		1.232	0.149		1.232	0.1414		1.288	0.8851		1.298	0.68
																			1.236	0.1057		1.236	0.1613		1.236	0.1086		1.292	0.8547		1.302	0.6526
																			1.24	0.1438		1.24	0.0896		1.24	0.0947		1.296	0.8696		1.306	0.6653
																			1.244	0.1119		1.244	0.1268		1.244	0.1272		1.3	0.9818		1.31	0.6758
																			1.248	0.1249		1.248	0.1352		1.248	0.1256		1.304	0.9043		1.314	0.6516
																			1.252	0.1217		1.252	0.1555		1.252	0.1316		1.308	0.9401		1.318	0.7465
																			1.256	0.1212		1.256	0.1704		1.256	0.1027		1.312	0.9113		1.322	0.6368
																			1.26	0.1324		1.26	0.1481		1.26	0.1022		1.316	0.9065		1.326	0.6379
																			1.264	0.0932		1.264	0.1093		1.264	0.1231		1.32	0.8867		1.33	0.6537
																			1.268	0.1126		1.268	0.1502		1.268	0.1534		1.324	0.8867		1.334	0.6664
																			1.272	0.1197		1.272	0.1149		1.272	0.0921		1.328	0.938		1.338	0.6558
																			1.276	0.0954		1.276	0.1612		1.276	0.0988		1.332	0.9033		1.342	0.6442
																			1.28	0.1138		1.28	0.1529		1.28	0.1678		1.336	0.9236		1.346	0.6453
																			1.284	0.0975		1.284	0.1208		1.284	0.1214		1.34	0.9102		1.35	0.7054
																			1.288	0.1111		1.288	0.1648		1.288	0.1086		1.344	0.9097		1.354	0.6737
																			1.292	0.1233		1.292	0.1335		1.292	0.1254		1.348	0.9006		1.358	0.621
																			1.296	0.1251		1.296	0.1411		1.296	0.1232		1.352	0.9113		1.362	0.6558
																			1.3	0.0815		1.3	0.1242		1.3	0.1276		1.356	0.8921		1.366	0.6231
																			1.304	0.1449		1.304	0.1296		1.304	0.128		1.36	0.8894		1.37	0.6758
																			1.308	0.1224		1.308	0.1257		1.308	0.0913		1.364	0.8792		1.374	0.7001
																			1.312	0.1184		1.312	0.1477		1.312	0.1123		1.368	0.8584		1.378	0.6442
																			1.316	0.1274		1.316	0.1015		1.316	0.1531		1.372	0.8824		1.382	0.6716
																			1.32	0.1208		1.32	0.1222		1.32	0.1163		1.376	0.8995		1.386	0.6147
																			1.324	0.1132		1.324	0.1078		1.324	0.0952		1.38	0.8798		1.39	0.6548
																			1.328	0.0817		1.328	0.1072		1.328	0.1163		1.384	0.8579		1.394	0.6168
																			1.332	0.127		1.332	0.1175		1.332	0.1431		1.388	0.9065		1.398	0.6653
																			1.336	0.0911		1.336	0.1333		1.336	0.1076		1.392	0.915		1.402	0.62
																			1.34	0.1191		1.34	0.1405		1.34	0.1065		1.396	0.899		1.406	0.6527
																			1.344	0.1318		1.344	0.1324		1.344	0.1		1.4	0.9198		1.41	0.6822
																			1.348	0.092		1.348	0.1176		1.348	0.1121		1.404	0.9262		1.414	0.679
																			1.352	0.0995		1.352	0.1119		1.352	0.0829		1.408	0.8968		1.418	0.6579
																			1.356	0.0906		1.356	0.145		1.356	0.1727		1.412	0.8947		1.422	0.6295
																			1.36	0.1219		1.36	0.1352		1.36	0.1208		1.416	0.8776		1.426	0.6464
																			1.364	0.1078		1.364	0.1349		1.364	0.1555		1.42	0.9		1.43	0.6242
																			1.368	0.0952		1.368	0.117		1.368	0.1509		1.424	0.9582		1.434	0.6189
																			1.372	0.0859		1.372	0.122		1.372	0.0823		1.428	0.8749		1.438	0.6759
																			1.376	0.1303		1.376	0.1422		1.376	0.1415		1.432	0.9508		1.442	0.6653
																			1.38	0.1188		1.38	0.1156		1.38	0.1289		1.436	0.9294		1.446	0.6643
																			1.384	0.1		1.384	0.0589		1.384	0.1112		1.44	0.9086		1.45	0.6305
																			1.388	0.1275		1.388	0.159		1.388	0.1578		1.444	0.9219		1.454	0.6664
																			1.392	0.1419		1.392	0.1383		1.392	0.137		1.448	0.861		1.458	0.5979
																			1.396	0.1327		1.396	0.0856		1.396	0.1226		1.452	0.884		1.462	0.6632
																			1.4	0.1332		1.4	0.1134		1.4	0.0783		1.456	0.8957		1.466	0.6073
																			1.404	0.074		1.404	0.0888		1.404	0.0906		1.46	0.9166		1.47	0.6337
																			1.408	0.092		1.408	0.1082		1.408	0.1112		1.464	0.8835		1.474	0.6485
																			1.412	0.1156		1.412	0.1321		1.412	0.0788		1.468	0.9187		1.478	0.6453
																			1.416	0.1116		1.416	0.0967		1.416	0.0995		1.472	0.915		1.482	0.6727
																			1.42	0.1184		1.42	0.0803		1.42	0.0878		1.476	0.8263		1.486	0.6295
																			1.424	0.1296		1.424	0.1308		1.424	0.0989		1.48	0.8968		1.49	0.5662
																			1.428	0.1185		1.428	0.1058		1.428	0.1257		1.484	0.8781		1.494	0.6537
																			1.432	0.0967		1.432	0.1374		1.432	0.0959		1.488	0.9043		1.498	0.6073
																			1.436	0.1099		1.436	0.1012		1.436	0.1008		1.492	0.9069		1.502	0.5768
																			1.44	0.0493		1.44	0.0986		1.44	0.1309		1.496	0.8829		1.506	0.6632
																			1.444	0.0929		1.444	0.1173		1.444	0.1375		1.5	0.8995		1.51	0.6537
																			1.448	0.1031		1.448	0.1059		1.448	0.1029		1.504	0.8552		1.514	0.6274
																			1.452	0.1032		1.452	0.1419		1.452	0.1348		1.508	0.8979		1.518	0.62
																			1.456	0.1117		1.456	0.1167		1.456	0.0882		1.512	0.9011		1.522	0.6685
																			1.46	0.1383		1.46	0.1048		1.46	0.1237		1.516	0.8722		1.526	0.6422
																			1.464	0.0959		1.464	0.0949		1.464	0.0687		1.52	0.9096		1.53	0.6211
																			1.468	0.1056		1.468	0.0985		1.468	0.1147		1.524	0.9064		1.534	0.6316
																			1.472	0.1052		1.472	0.0903		1.472	0.1012		1.528	0.8423		1.538	0.5916
																			1.476	0.1217		1.476	0.1044		1.476	0.1049		1.532	0.9299		1.542	0.6084
																			1.48	0.1127		1.48	0.1162		1.48	0.0819		1.536	0.9181		1.546	0.658
																			1.484	0.078		1.484	0.1074		1.484	0.1422		1.54	0.8824		1.55	0.6443
																			1.488	0.13		1.488	0.1252		1.488	0.0841		1.544	0.9075		1.554	0.5968
																			1.492	0.0775		1.492	0.1371		1.492	0.1518		1.548	0.923		1.558	0.5831
																			1.496	0.1197		1.496	0.1514		1.496	0.1131		1.552	0.9251		1.562	0.6422
																			1.5	0.112		1.5	0.1501		1.5	0.1029		1.556	0.8706		1.566	0.6453
																			1.504	0.0745		1.504	0.1529		1.504	0.1017		1.56	0.8893		1.57	0.6063
																			1.508	0.1099		1.508	0.1152		1.508	0.0779		1.564	0.8711		1.574	0.6105
																			1.512	0.1089		1.512	0.0916		1.512	0.0906		1.568	0.9272		1.578	0.6422
																			1.516	0.1118		1.516	0.0828		1.516	0.1042		1.572	0.8877		1.582	0.5821
																			1.52	0.0934		1.52	0.1054		1.52	0.0846		1.576	0.8589		1.586	0.6095
																			1.524	0.0973		1.524	0.1095		1.524	0.1054		1.58	0.838		1.59	0.5863
																			1.528	0.066		1.528	0.1045		1.528	0.1026		1.584	0.8386		1.594	0.6464
																			1.532	0.1297		1.532	0.1439		1.532	0.1497		1.588	0.9021		1.598	0.677
																			1.536	0.0969		1.536	0.1206		1.536	0.0917		1.592	0.9107		1.602	0.541
																			1.54	0.095		1.54	0.1131		1.54	0.0916		1.596	0.8637		1.606	0.6232
																			1.544	0.086		1.544	0.0884		1.544	0.1175		1.6	0.8818		1.61	0.6169
																			1.548	0.0538		1.548	0.0848		1.548	0.0966		1.604	0.9309		1.614	0.5905
																			1.552	0.0945		1.552	0.1066		1.552	0.0915		1.608	0.9016		1.618	0.6327
																			1.556	0.085		1.556	0.1078		1.556	0.0676		1.612	0.8888		1.622	0.6116
																			1.56	0.1		1.56	0.097		1.56	0.1305		1.616	0.9208		1.626	0.6611
																			1.564	0.0923		1.564	0.1311		1.564	0.0682		1.62	0.8476		1.63	0.6348
																			1.568	0.0918		1.568	0.0983		1.568	0.086		1.624	0.8637		1.634	0.6527
																			1.572	0.1273		1.572	0.134		1.572	0.0862		1.628	0.9341		1.638	0.5705
																			1.576	0.0855		1.576	0.0921		1.576	0.0864		1.632	0.8829		1.642	0.5927
																			1.58	0.1094		1.58	0.1037		1.58	0.0861		1.636	0.8754		1.646	0.6327
																			1.584	0.1047		1.584	0.1152		1.584	0.122		1.64	0.8508		1.65	0.6264
																			1.588	0.1018		1.588	0.121		1.588	0.0744		1.644	0.9021		1.654	0.5789
																			1.592	0.1067		1.592	0.0842		1.592	0.1076		1.648	0.8636		1.658	0.6021
																			1.596	0.0794		1.596	0.1207		1.596	0.0735		1.652	0.8599		1.662	0.6475
																			1.6	0.1064		1.6	0.0793		1.6	0.1028		1.656	0.9373		1.666	0.5579
																			1.604	0.0641		1.604	0.0857		1.604	0.1449		1.66	0.9325		1.67	0.6201
																			1.608	0.1242		1.608	0.0991		1.608	0.0863		1.664	0.8514		1.674	0.6043
																			1.612	0.1064		1.612	0.0973		1.612	0.1062		1.668	0.8599		1.678	0.5716
																			1.616	0.1082		1.616	0.1168		1.616	0.0815		1.672	0.846		1.682	0.5768
																			1.62	0.0897		1.62	0.0779		1.62	0.0774		1.676	0.9032		1.686	0.6053
																			1.624	0.0971		1.624	0.1071		1.624	0.1401		1.68	0.9122		1.69	0.6095
																			1.628	0.098		1.628	0.1459		1.628	0.1161		1.684	0.8909		1.694	0.5768
																			1.632	0.1012		1.632	0.1278		1.632	0.0792		1.688	0.8423		1.698	0.5674
																			1.636	0.0721		1.636	0.128		1.636	0.0566		1.692	0.9202		1.702	0.6158
																			1.64	0.1026		1.64	0.1178		1.64	0.1096		1.696	0.8353		1.706	0.6011
																			1.644	0.0835		1.644	0.0826		1.644	0.1123		1.7	0.8476		1.71	0.5969
																			1.648	0.0715		1.648	0.1361		1.648	0.0646		1.704	0.8759		1.714	0.5779
																			1.652	0.0613		1.652	0.0911		1.652	0.1226		1.708	0.8775		1.718	0.6085
																			1.656	0.1037		1.656	0.1006		1.656	0.135		1.712	0.8871		1.722	0.6011
																			1.66	0.0642		1.66	0.138		1.66	0.1188		1.716	0.9053		1.726	0.5937
																			1.664	0.0876		1.664	0.0892		1.664	0.0791		1.72	0.917		1.73	0.58
																			1.668	0.1037		1.668	0.0799		1.668	0.1273		1.724	0.8898		1.734	0.5684
																			1.672	0.0738		1.672	0.0949		1.672	0.075		1.728	0.8962		1.738	0.6327
																			1.676	0.0853		1.676	0.1155		1.676	0.0995		1.732	0.8764		1.742	0.6538
																			1.68	0.0819		1.68	0.088		1.68	0.0915		1.736	0.8337		1.746	0.5895
																			1.684	0.1017		1.684	0.0781		1.684	0.0943		1.74	0.8535		1.75	0.5727
																			1.688	0.0779		1.688	0.0951		1.688	0.1123		1.744	0.8679		1.754	0.5885
																			1.692	0.0928		1.692	0.1219		1.692	0.1128		1.748	0.8369		1.758	0.6117
																			1.696	0.0783		1.696	0.1196		1.696	0.1066		1.752	0.8823		1.762	0.5864
																			1.7	0.0897		1.7	0.106		1.7	0.1087		1.756	0.9213		1.766	0.58
																			1.704	0.0868		1.704	0.1117		1.704	0.0753		1.76	0.8764		1.77	0.5948
																			1.708	0.0861		1.708	0.0929		1.708	0.0775		1.764	0.8588		1.774	0.6085
																			1.712	0.1014		1.712	0.0998		1.712	0.1114		1.768	0.8812		1.778	0.6127
																			1.716	0.0745		1.716	0.0994		1.716	0.078		1.772	0.8268		1.782	0.5684
																			1.72	0.0773		1.72	0.1093		1.72	0.0888		1.776	0.878		1.786	0.5526
																			1.724	0.0767		1.724	0.0962		1.724	0.1073		1.78	0.8839		1.79	0.6138
																			1.728	0.0709		1.728	0.0474		1.728	0.1037		1.784	0.8433		1.794	0.5843
																			1.732	0.0908		1.732	0.0737		1.732	0.0657		1.788	0.91		1.798	0.6022
																			1.736	0.0731		1.736	0.1105		1.736	0.1346		1.792	0.8823		1.802	0.6022
																			1.74	0.0512		1.74	0.1245		1.74	0.0642		1.796	0.8978		1.806	0.5505
																			1.744	0.0666		1.744	0.1536		1.744	0.0602		1.8	0.8962		1.81	0.5705
																			1.748	0.0994		1.748	0.0901		1.748	0.0594		1.804	0.8545		1.814	0.5927
																			1.752	0.0823		1.752	0.1228		1.752	0.1168		1.808	0.8636		1.818	0.5821
																			1.756	0.0567		1.756	0.0857		1.756	0.0994		1.812	0.8679		1.822	0.5895
																			1.76	0.0786		1.76	0.1148		1.76	0.1047		1.816	0.846		1.826	0.5769
																			1.764	0.0969		1.764	0.1304		1.764	0.1284		1.82	0.8406		1.83	0.5906
																			1.768	0.117		1.768	0.1016		1.768	0.0895		1.824	0.8881		1.834	0.5727
																			1.772	0.0885		1.772	0.1086		1.772	0.0861		1.828	0.9042		1.838	0.6032
																			1.776	0.1016		1.776	0.1157		1.776	0.0882		1.832	0.8956		1.842	0.5537
																			1.78	0.0881		1.78	0.0956		1.78	0.1096		1.836	0.8988		1.846	0.5948
																			1.784	0.0598		1.784	0.1233		1.784	0.1089		1.84	0.8497		1.85	0.6306
																			1.788	0.1147		1.788	0.0794		1.788	0.1407		1.844	0.8775		1.854	0.5674
																			1.792	0.0613		1.792	0.1328		1.792	0.0941		1.848	0.8454		1.858	0.5727
																			1.796	0.0722		1.796	0.068		1.796	0.0783		1.852	0.87		1.862	0.599
																			1.8	0.1237		1.8	0.114		1.8	0.1017		1.856	0.8598		1.866	0.5927
																			1.804	0.0412		1.804	0.084		1.804	0.1272		1.86	0.807		1.87	0.5621
																			1.808	0.0815		1.808	0.0723		1.808	0.1326		1.864	0.8801		1.874	0.6054
																			1.812	0.0721		1.812	0.0694		1.812	0.0757		1.868	0.8593		1.878	0.5748
																			1.816	0.0618		1.816	0.0823		1.816	0.0985		1.872	0.8417		1.882	0.54
																			1.82	0.0971		1.82	0.1027		1.82	0.0861		1.876	0.9068		1.886	0.6012
																			1.824	0.0724		1.824	0.0777		1.824	0.0859		1.88	0.8769		1.89	0.578
																			1.828	0.0814		1.828	0.0939		1.828	0.0608		1.884	0.9057		1.894	0.5927
																			1.832	0.0983		1.832	0.097		1.832	0.1016		1.888	0.8769		1.898	0.6022
																			1.836	0.0755		1.836	0.0834		1.836	0.0877		1.892	0.8614		1.902	0.5695
																			1.84	0.0839		1.84	0.0648		1.84	0.0801		1.896	0.863		1.906	0.5484
																			1.844	0.0457		1.844	0.0909		1.844	0.0614		1.9	0.8374		1.91	0.5664
																			1.848	0.0704		1.848	0.0614		1.848	0.0617		1.904	0.8961		1.914	0.5189
																			1.852	0.0694		1.852	0.0921		1.852	0.1388		1.908	0.886		1.918	0.5347
																			1.856	0.0774		1.856	0.1178		1.856	0.0953		1.912	0.8443		1.922	0.5548
																			1.86	0.0735		1.86	0.1296		1.86	0.0623		1.916	0.8475		1.926	0.5021
																			1.864	0.0581		1.864	0.1069		1.864	0.0717		1.92	0.8742		1.93	0.5748
																			1.868	0.0766		1.868	0.0936		1.868	0.0985		1.924	0.9121		1.934	0.5421
																			1.872	0.0713		1.872	0.0822		1.872	0.1231		1.928	0.8288		1.938	0.5558
																			1.876	0.0834		1.876	0.0647		1.876	0.0729		1.932	0.8272		1.942	0.5885
																			1.88	0.102		1.88	0.108		1.88	0.0771		1.936	0.8566		1.946	0.559
																			1.884	0.0511		1.884	0.0554		1.884	0.0931		1.94	0.8545		1.95	0.5505
																			1.888	0.0793		1.888	0.1145		1.888	0.0685		1.944	0.8475		1.954	0.5706
																			1.892	0.0544		1.892	0.0711		1.892	0.1016		1.948	0.8582		1.958	0.5548
																			1.896	0.0647		1.896	0.0944		1.896	0.0853		1.952	0.8625		1.962	0.5115
																			1.9	0.0775		1.9	0.1179		1.9	0.0679		1.956	0.8785		1.966	0.4778
																			1.904	0.0859		1.904	0.0359		1.904	0.107		1.96	0.8406		1.97	0.5348
																			1.908	0.0866		1.908	0.0382		1.908	0.1169		1.964	0.8619		1.974	0.5548
																			1.912	0.0837		1.912	0.0789		1.912	0.0824		1.968	0.8427		1.978	0.539
																			1.916	0.0994		1.916	0.1153		1.916	0.0604		1.972	0.903		1.982	0.5537
																			1.92	0.0653		1.92	0.0629		1.92	0.14		1.976	0.8721		1.986	0.5928
																			1.924	0.048		1.924	0.1074		1.924	0.1191		1.98	0.9036		1.99	0.5495
																			1.928	0.0826		1.928	0.0895		1.928	0.0602		1.984	0.8961		1.994	0.5601
																			1.932	0.0664		1.932	0.0959		1.932	0.1161		1.988	0.8507		1.998	0.5327
																			1.936	0.0793		1.936	0.0678		1.936	0.1088		1.992	0.9137		2.002	0.5
																			1.94	0.0985		1.94	0.1062		1.94	0.0886		1.996	0.8427		2.006	0.5031
																			1.944	0.073		1.944	0.0531		1.944	0.0712		2	0.8165		2.01	0.5337
																			1.948	0.0684		1.948	0.0634		1.948	0.0846		2.004	0.8956		2.014	0.5653
																			1.952	0.0893		1.952	0.1112		1.952	0.1053		2.008	0.902		2.018	0.54
																			1.956	0.0648		1.956	0.073		1.956	0.0391		2.012	0.8822		2.022	0.5253
																			1.96	0.0775		1.96	0.1158		1.96	0.0943		2.016	0.871		2.026	0.5537
																			1.964	0.0773		1.964	0.0489		1.964	0.0957		2.02	0.8053		2.03	0.5537
																			1.968	0.0874		1.968	0.0793		1.968	0.096		2.024	0.8689		2.034	0.617
																			1.972	0.0629		1.972	0.1116		1.972	0.074		2.028	0.8448		2.038	0.5432
																			1.976	0.0926		1.976	0.0947		1.976	0.0693		2.032	0.8341		2.042	0.5253
																			1.98	0.0747		1.98	0.0875		1.98	0.0543		2.036	0.879		2.046	0.5727
																			1.984	0.0462		1.984	0.1268		1.984	0.0989		2.04	0.8891		2.05	0.5369
																			1.988	0.1038		1.988	0.0805		1.988	0.093		2.044	0.8523		2.054	0.4989
																			1.992	0.08		1.992	0.1279		1.992	0.1362		2.048	0.8373		2.058	0.6022
																			1.996	0.0901		1.996	0.1017		1.996	0.0571		2.052	0.8539		2.062	0.5358
																			2	0.0812		2	0.0777		2	0.0558		2.056	0.9153		2.066	0.5917
																			2.004	0.1005		2.004	0.062		2.004	0.0707		2.06	0.855		2.07	0.597
																			2.008	0.062		2.008	0.0812		2.008	0.0995		2.064	0.8165		2.074	0.5348
																			2.012	0.0495		2.012	0.1002		2.012	0.0683		2.068	0.855		2.078	0.5379
																			2.016	0.049		2.016	0.0813		2.016	0.1003		2.072	0.8624		2.082	0.5527
																			2.02	0.0461		2.02	0.0903		2.02	0.0608		2.076	0.8267		2.086	0.5464
																			2.024	0.0795		2.024	0.0721		2.024	0.095		2.08	0.7904		2.09	0.5285
																			2.028	0.083		2.028	0.0924		2.028	0.0465		2.084	0.8555		2.094	0.5443
																			2.032	0.1084		2.032	0.0858		2.032	0.0611		2.088	0.8283		2.098	0.538
																			2.036	0.0852		2.036	0.0608		2.036	0.0592		2.092	0.8245		2.102	0.519
																			2.04	0.0586		2.04	0.081		2.04	0.0419		2.096	0.8379		2.106	0.5496
																			2.044	0.0625		2.044	0.0704		2.044	0.065		2.1	0.8784		2.11	0.5538
																			2.048	0.0432		2.048	0.0731		2.048	0.0711		2.104	0.8229		2.114	0.5569
																			2.052	0.0548		2.052	0.0771		2.052	0.0206		2.108	0.8512		2.118	0.5127
																			2.056	0.0674		2.056	0.0667		2.056	0.0249		2.112	0.8464		2.122	0.5348
																			2.06	0.081		2.06	0.0758		2.06	0.075		2.116	0.8758		2.126	0.5706
																			2.064	0.0614		2.064	0.0697		2.064	0.0534		2.12	0.8315		2.13	0.5274
																			2.068	0.069		2.068	0.0685		2.068	0.0853		2.124	0.8715		2.134	0.5359
																			2.072	0.0744		2.072	0.0766		2.072	0.0588		2.128	0.8565		2.138	0.5148
																			2.076	0.069		2.076	0.0523		2.076	0.046		2.132	0.8149		2.142	0.4947
																			2.08	0.0759		2.08	0.102		2.08	0.1216		2.136	0.8394		2.146	0.5464
																			2.084	0.0716		2.084	0.0766		2.084	0.0627		2.14	0.8838		2.15	0.4905
																			2.088	0.0472		2.088	0.0721		2.088	0.0782		2.144	0.8597		2.154	0.499
																			2.092	0.0622		2.092	0.1036		2.092	0.092		2.148	0.8555		2.158	0.5517
																			2.096	0.0465		2.096	0.0626		2.096	0.1147		2.152	0.8432		2.162	0.5127
																			2.1	0.0827		2.1	0.0994		2.1	0.0537		2.156	0.8747		2.166	0.52
																			2.104	0.0599		2.104	0.1094		2.104	0.0945		2.16	0.8517		2.17	0.5011
																			2.108	0.0735		2.108	0.0525		2.108	0.0645		2.164	0.8459		2.174	0.5559
																			2.112	0.0871		2.112	0.0916		2.112	0.0915		2.168	0.8373		2.178	0.5221
																			2.116	0.0499		2.116	0.1183		2.116	0.0753		2.172	0.8709		2.182	0.4958
																			2.12	0.0781		2.12	0.0972		2.12	0.0838		2.176	0.8117		2.186	0.5243
																			2.124	0.0776		2.124	0.095		2.124	0.069		2.18	0.8661		2.19	0.5264
																			2.128	0.0595		2.128	0.0848		2.128	0.0887		2.184	0.8624		2.194	0.481
																			2.132	0.1002		2.132	0.0964		2.132	0.0767		2.188	0.8752		2.198	0.5496
																			2.136	0.0671		2.136	0.0735		2.136	0.0783		2.192	0.8496		2.202	0.5032
																			2.14	0.0637		2.14	0.0837		2.14	0.0932		2.196	0.8651		2.206	0.5464
																			2.144	0.0872		2.144	0.105		2.144	0.0832		2.2	0.8352		2.21	0.518
																			2.148	0.0589		2.148	0.0943		2.148	0.08		2.204	0.8117		2.214	0.4653
																			2.152	0.0774		2.152	0.0994		2.152	0.0607		2.208	0.8458		2.218	0.5201
																			2.156	0.0416		2.156	0.061		2.156	0.077		2.212	0.8304		2.222	0.5222
																			2.16	0.0803		2.16	0.0717		2.16	0.0638		2.216	0.8426		2.226	0.5
																			2.164	0.0746		2.164	0.0725		2.164	0.0709		2.22	0.8031		2.23	0.5169
																			2.168	0.0589		2.168	0.0693		2.168	0.0987		2.224	0.8512		2.234	0.5665
																			2.172	0.0318		2.172	0.0444		2.172	0.0988		2.228	0.8554		2.238	0.4937
																			2.176	0.0501		2.176	0.101		2.176	0.04		2.232	0.8682		2.242	0.4937
																			2.18	0.0626		2.18	0.0562		2.18	0.1093		2.236	0.8469		2.246	0.5074
																			2.184	0.0741		2.184	0.0789		2.184	0.0927		2.24	0.8042		2.25	0.4906
																			2.188	0.0643		2.188	0.0714		2.188	0.0473		2.244	0.8496		2.254	0.5106
																			2.192	0.0313		2.192	0.0657		2.192	0.1281		2.248	0.8645		2.258	0.4747
																			2.196	0.064		2.196	0.0712		2.196	0.0753		2.252	0.8608		2.262	0.5253
																			2.2	0.051		2.2	0.096		2.2	0.0928		2.256	0.8095		2.266	0.5201
																			2.204	0.069		2.204	0.0991		2.204	0.086		2.26	0.7881		2.27	0.5201
																			2.208	0.0599		2.208	0.0626		2.208	0.0542		2.264	0.8026		2.274	0.4906
																			2.212	0.0642		2.212	0.0745		2.212	0.0782		2.268	0.8917		2.278	0.4916
																			2.216	0.0546		2.216	0.0705		2.216	0.0788		2.272	0.8373		2.282	0.5317
																			2.22	0.0429		2.22	0.105		2.22	0.081		2.276	0.7983		2.286	0.519
																			2.224	0.0721		2.224	0.0777		2.224	0.0552		2.28	0.8196		2.29	0.518
																			2.228	0.0577		2.228	0.0487		2.228	0.093		2.284	0.8277		2.294	0.4705
																			2.232	0.0904		2.232	0.0953		2.232	0.0785		2.288	0.8533		2.298	0.5085
																			2.236	0.071		2.236	0.0622		2.236	0.0854		2.292	0.8138		2.302	0.5369
																			2.24	0.0665		2.24	0.0729		2.24	0.077		2.296	0.8052		2.306	0.4979
																			2.244	0.0574		2.244	0.0532		2.244	0.0674		2.3	0.7913		2.31	0.5159
																			2.248	0.0475		2.248	0.0912		2.248	0.0814		2.304	0.8469		2.314	0.4832
																			2.252	0.0265		2.252	0.0567		2.252	0.0417		2.308	0.8356		2.318	0.5253
																			2.256	0.0688		2.256	0.073		2.256	0.0756		2.312	0.7876		2.322	0.4874
																			2.26	0.0518		2.26	0.1147		2.26	0.0631		2.316	0.8009		2.326	0.4937
																			2.264	0.0543		2.264	0.0943		2.264	0.0428		2.32	0.8009		2.33	0.5233
																			2.268	0.0467		2.268	0.0895		2.268	0.0896		2.324	0.8538		2.334	0.4727
																			2.272	0.0993		2.272	0.0509		2.272	0.0688		2.328	0.817		2.338	0.4948
																			2.276	0.0717		2.276	0.0458		2.276	0.0703		2.332	0.8394		2.342	0.4864
																			2.28	0.0687		2.28	0.0752		2.28	0.0487		2.336	0.818		2.346	0.5243
																			2.284	0.0875		2.284	0.049		2.284	0.0719		2.34	0.8506		2.35	0.4621
																			2.288	0.0422		2.288	0.0844		2.288	0.0726		2.344	0.8276		2.354	0.5349
																			2.292	0.0663		2.292	0.0842		2.292	0.0365		2.348	0.8228		2.358	0.4959
																			2.296	0.0478		2.296	0.0682		2.296	0.1043		2.352	0.8111		2.362	0.5296
																			2.3	0.059		2.3	0.1003		2.3	0.0628		2.356	0.786		2.366	0.4727
																			2.304	0.033		2.304	0.0759		2.304	0.093		2.36	0.8255		2.37	0.5201
																			2.308	0.0485		2.308	0.0634		2.308	0.084		2.364	0.8159		2.374	0.5454
																			2.312	0.0629		2.312	0.1029		2.312	0.0675		2.368	0.8271		2.378	0.5138
																			2.316	0.0608		2.316	0.0451		2.316	0.0664		2.372	0.8132		2.382	0.499
																			2.32	0.0589		2.32	0.1139		2.32	0.0721		2.376	0.8372		2.386	0.498
																			2.324	0.0742		2.324	0.0639		2.324	0.0838		2.38	0.8495		2.39	0.499
																			2.328	0.0753		2.328	0.0796		2.328	0.0713		2.384	0.8159		2.394	0.4495
																			2.332	0.0303		2.332	0.064		2.332	0.0287		2.388	0.8799		2.398	0.5075
																			2.336	0.0571		2.336	0.0668		2.336	0.0719		2.392	0.8351		2.402	0.5296
																			2.34	0.0701		2.34	0.0698		2.34	0.1049		2.396	0.7924		2.406	0.5338
																			2.344	0.0621		2.344	0.0659		2.344	0.0462		2.4	0.7913		2.41	0.4727
																			2.348	0.0615		2.348	0.1023		2.348	0.0501		2.404	0.8207		2.414	0.4737
																			2.352	0.0527		2.352	0.0787		2.352	0.0399		2.408	0.8047		2.418	0.4674
																			2.356	0.0882		2.356	0.0519		2.356	0.0402		2.412	0.8143		2.422	0.4716
																			2.36	0.0552		2.36	0.0376		2.36	0.0423		2.416	0.8276		2.426	0.4674
																			2.364	0.0747		2.364	0.0549		2.364	0.0338		2.42	0.8367		2.43	0.4874
																			2.368	0.0473		2.368	0.0363		2.368	0.074		2.424	0.8313		2.434	0.4748
																			2.372	0.0498		2.372	0.0786		2.372	0.0444		2.428	0.8148		2.438	0.4895
																			2.376	0.0685		2.376	0.0527		2.376	0.0817		2.432	0.8377		2.442	0.5001
																			2.38	0.0714		2.38	0.0683		2.38	0.0888		2.436	0.8094		2.446	0.5106
																			2.384	0.0799		2.384	0.0545		2.384	0.0957		2.44	0.85		2.45	0.518
																			2.388	0.0716		2.388	0.0402		2.388	0.0671		2.444	0.7982		2.454	0.4917
																			2.392	0.0559		2.392	0.106		2.392	0.0605		2.448	0.8313		2.458	0.5222
																			2.396	0.0367		2.396	0.0228		2.396	0.0676		2.452	0.8094		2.462	0.5054
																			2.4	0.065		2.4	0.0644		2.4	0.0317		2.456	0.826		2.466	0.5085
																			2.404	0.033		2.404	0.0728		2.404	0.0648		2.46	0.8383		2.47	0.4695
																			2.408	0.0464		2.408	0.0828		2.408	0.0555		2.464	0.8372		2.474	0.4969
																			2.412	0.0171		2.412	0.0622		2.412	0.0729		2.468	0.8303		2.478	0.4695
																			2.416	0.0616		2.416	0.0814		2.416	0.0329		2.472	0.8537		2.482	0.5222
																			2.42	0.034		2.42	0.0432		2.42	0.0675		2.476	0.8265		2.486	0.478
																			2.424	0.0679		2.424	0.0419		2.424	0.0862		2.48	0.8612		2.49	0.478
																			2.428	0.0623		2.428	0.0762		2.428	0.0515		2.484	0.8068		2.494	0.46
																			2.432	0.0549		2.432	0.0498		2.432	0.0505		2.488	0.8185		2.498	0.4548
																			2.436	0.0369		2.436	0.0461		2.436	0.0989		2.492	0.8602		2.502	0.4579
																			2.44	0.0335		2.44	0.0465		2.44	0.072		2.496	0.8238		2.506	0.4896
																			2.444	0.06		2.444	0.0494		2.444	0.0706		2.5	0.8516		2.51	0.4959
																			2.448	0.0425		2.448	0.0414		2.448	0.0713		2.504	0.8041		2.514	0.4853
																			2.452	0.0692		2.452	0.0318		2.452	0.0442		2.508	0.7977		2.518	0.479
																			2.456	0.0304		2.456	0.1159		2.456	0.0908		2.512	0.834		2.522	0.5075
																			2.46	0.0312		2.46	0.0439		2.46	0.0539		2.516	0.8078		2.526	0.4527
																			2.464	0.0598		2.464	0.0591		2.464	0.034		2.52	0.8324		2.53	0.4379
																			2.468	0.0636		2.468	0.0559		2.468	0.078		2.524	0.8142		2.534	0.4917
																			2.472	0.0653		2.472	0.0835		2.472	0.0583		2.528	0.8238		2.538	0.4643
																			2.476	0.0555		2.476	0.0402		2.476	0.0731		2.532	0.8302		2.542	0.4759
																			2.48	0.0532		2.48	0.0706		2.48	0.0774		2.536	0.8137		2.546	0.4463
																			2.484	0.0415		2.484	0.0773		2.484	0.1153		2.54	0.818		2.55	0.4738
																			2.488	0.0505		2.488	0.0569		2.488	0.0753		2.544	0.8548		2.554	0.5033
																			2.492	0.0485		2.492	0.0502		2.492	0.0807		2.548	0.8281		2.558	0.4832
																			2.496	0.0486		2.496	0.1029		2.496	0.0602		2.552	0.8302		2.562	0.4695
																			2.5	0.0794		2.5	0.0699		2.5	0.0541		2.556	0.8233		2.566	0.4738
																			2.504	0.0668		2.504	0.0654		2.504	0.0808		2.56	0.8003		2.57	0.4453
																			2.508	0.0628		2.508	0.0842		2.508	0.0419		2.564	0.8174		2.574	0.4516
																			2.512	0.0303		2.512	0.0636		2.512	0.0516		2.568	0.7875		2.578	0.46
																			2.516	0.0317		2.516	0.047		2.516	0.0365		2.572	0.834		2.582	0.4622
																			2.52	0.0599		2.52	0.074		2.52	0.0241		2.576	0.8895		2.586	0.4559
																			2.524	0.0317		2.524	0.0378		2.524	0.0616		2.58	0.7864		2.59	0.4675
																			2.528	0.0409		2.528	0.0222		2.528	0.0918		2.584	0.8468		2.594	0.4706
																			2.532	0.0447		2.532	0.0513		2.532	0.0618		2.588	0.8393		2.598	0.4959
																			2.536	0.0384		2.536	0.0486		2.536	0.072		2.592	0.8158		2.602	0.4485
																			2.54	0.0547		2.54	0.0663		2.54	0.0384		2.596	0.7715		2.606	0.4791
																			2.544	0.0284		2.544	0.0449		2.544	0.0477		2.6	0.7955		2.61	0.4706
																			2.548	0.051		2.548	0.1223		2.548	0.08		2.604	0.8067		2.614	0.4727
																			2.552	0.0337		2.552	0.0422		2.552	0.0388		2.608	0.8238		2.618	0.4664
																			2.556	0.0485		2.556	0.0578		2.556	0.0935		2.612	0.7955		2.622	0.4738
																			2.56	0.0562		2.56	0.0727		2.56	0.0362		2.616	0.7955		2.626	0.4748
																			2.564	0.0536		2.564	0.0775		2.564	0.0481		2.62	0.7939		2.63	0.4653
																			2.568	0.0551		2.568	0.0642		2.568	0.035		2.624	0.7768		2.634	0.4453
																			2.572	0.0567		2.572	0.0561		2.572	0.0261		2.628	0.8398		2.638	0.4822
																			2.576	0.0444		2.576	0.0671		2.576	0.0719		2.632	0.7832		2.642	0.5012
																			2.58	0.0398		2.58	0.0794		2.58	0.0263		2.636	0.795		2.646	0.44
																			2.584	0.0609		2.584	0.069		2.584	0.0501		2.64	0.8388		2.65	0.4327
																			2.588	0.0441		2.588	0.0554		2.588	0.0751		2.644	0.7853		2.654	0.4643
																			2.592	0.0416		2.592	0.0714		2.592	0.0474		2.648	0.8062		2.658	0.4379
																			2.596	0.0599		2.596	0.0478		2.596	0.0667		2.652	0.827		2.662	0.4527
																			2.6	0.0596		2.6	0.0426		2.6	0.0567		2.656	0.7752		2.666	0.4569
																			2.604	0.0315		2.604	0.0607		2.604	0.0916		2.66	0.8217		2.67	0.4822
																			2.608	0.0733		2.608	0.0676		2.608	0.089		2.664	0.8222		2.674	0.4738
																			2.612	0.0542		2.612	0.0703		2.612	0.0652		2.668	0.8179		2.678	0.4422
																			2.616	0.0565		2.616	0.0644		2.616	0.048		2.672	0.7992		2.682	0.4516
																			2.62	0.0236		2.62	0.0701		2.62	0.056		2.676	0.811		2.686	0.4485
																			2.624	0.0571		2.624	0.0614		2.624	0.0781		2.68	0.8377		2.69	0.4801
																			2.628	0.0509		2.628	0.029		2.628	0.0418		2.684	0.7987		2.694	0.497
																			2.632	0.077		2.632	0.0788		2.632	0.0745		2.688	0.7811		2.698	0.4432
																			2.636	0.056		2.636	0.0531		2.636	0.0735		2.692	0.7992		2.702	0.4527
																			2.64	0.0454		2.64	0.0639		2.64	0.0819		2.696	0.8158		2.706	0.4316
																			2.644	0.0378		2.644	0.0613		2.644	0.0743		2.7	0.7512		2.71	0.4896
																			2.648	0.0357		2.648	0.031		2.648	0.1117		2.704	0.7677		2.714	0.4527
																			2.652	0.0406		2.652	0.0574		2.652	0.0286		2.708	0.7672		2.718	0.496
																			2.656	0.0522		2.656	0.0541		2.656	0.0597		2.712	0.8056		2.722	0.4464
																			2.66	0.0538		2.66	0.0726		2.66	0.0338		2.716	0.788		2.726	0.4369
																			2.664	0.0368		2.664	0.0307		2.664	0.0457		2.72	0.8361		2.73	0.4232
																			2.668	0.038		2.668	0.0601		2.668	0.075		2.724	0.7944		2.734	0.4938
																			2.672	0.0731		2.672	0.0675		2.672	0.0446		2.728	0.7677		2.738	0.4548
																			2.676	0.0565		2.676	0.0776		2.676	0.0998		2.732	0.8371		2.742	0.4295
																			2.68	0.0451		2.68	0.0276		2.68	0.0992		2.736	0.7746		2.746	0.4728
																			2.684	0.0415		2.684	0.058		2.684	0.0326		2.74	0.8147		2.75	0.439
																			2.688	0.0557		2.688	0.0814		2.688	0.0632		2.744	0.8045		2.754	0.439
																			2.692	0.0621		2.692	0.071		2.692	0.0728		2.748	0.8755		2.758	0.4685
																			2.696	0.0374		2.696	0.0739		2.696	0.0379		2.752	0.8168		2.762	0.4822
																			2.7	0.0445		2.7	0.0894		2.7	0.0808		2.756	0.8489		2.766	0.4264
																			2.704	0.0428		2.704	0.0908		2.704	0.0698		2.76	0.7901		2.77	0.4253
																			2.708	0.0486		2.708	0.0754		2.708	0.0657		2.764	0.796		2.774	0.4127
																			2.712	0.0593		2.712	0.0677		2.712	0.0938		2.768	0.8483		2.778	0.4348
																			2.716	0.0222		2.716	0.07		2.716	0.0753		2.772	0.7933		2.782	0.4654
																			2.72	0.0653		2.72	0.0517		2.72	0.0395		2.776	0.8083		2.786	0.478
																			2.724	0.034		2.724	0.0657		2.724	0.0721		2.78	0.7906		2.79	0.4548
																			2.728	0.0539		2.728	0.0737		2.728	0.0595		2.784	0.8221		2.794	0.4717
																			2.732	0.0581		2.732	0.0517		2.732	0.0601		2.788	0.8243		2.798	0.4791
																			2.736	0.0541		2.736	0.033		2.736	0.0523		2.792	0.7677		2.802	0.4
																			2.74	0.0515		2.74	0.0935		2.74	0.0474		2.796	0.7511		2.806	0.4559
																			2.744	0.0399		2.744	0.0671		2.744	0.0434		2.8	0.8125		2.81	0.4295
																			2.748	0.0419		2.748	0.0785		2.748	0.0828		2.804	0.8136		2.814	0.4053
																			2.752	0.0578		2.752	0.0859		2.752	0.0573		2.808	0.7602		2.818	0.4454
																			2.756	0.0548		2.756	0.0528		2.756	0.0677		2.812	0.7997		2.822	0.4443
																			2.76	0.0333		2.76	0.0517		2.76	0.0408		2.816	0.7794		2.826	0.4348
																			2.764	0.0136		2.764	0.0383		2.764	0.0401		2.82	0.7848		2.83	0.4137
																			2.768	0.0548		2.768	0.0485		2.768	0.0533		2.824	0.7581		2.834	0.4844
																			2.772	0.0448		2.772	0.0706		2.772	0.0814		2.828	0.7629		2.838	0.4517
																			2.776	0.0266		2.776	0.033		2.776	0.044		2.832	0.8291		2.842	0.42
																			2.78	0.0697		2.78	0.0676		2.78	0.0683		2.836	0.7885		2.846	0.4443
																			2.784	0.0489		2.784	0.0525		2.784	0.0717		2.84	0.8013		2.85	0.4064
																			2.788	0.0526		2.788	0.0358		2.788	0.0415		2.844	0.7767		2.854	0.4359
																			2.792	0.0668		2.792	0.1052		2.792	0.0521		2.848	0.843		2.858	0.4717
																			2.796	0.0429		2.796	0.0242		2.796	0.045		2.852	0.8317		2.862	0.4359
																			2.8	0.0433		2.8	0.0568		2.8	0.0351		2.856	0.8013		2.866	0.4665
																			2.804	0.0869		2.804	0.0555		2.804	0.0366		2.86	0.7613		2.87	0.4306
																			2.808	0.0424		2.808	0.0688		2.808	0.0745		2.864	0.7944		2.874	0.3916
																			2.812	0.0348		2.812	0.065		2.812	0.0742		2.868	0.8013		2.878	0.458
																			2.816	0.0548		2.816	0.0759		2.816	0.0587		2.872	0.8002		2.882	0.4781
																			2.82	0.0465		2.82	0.0517		2.82	0.0182		2.876	0.821		2.886	0.4644
																			2.824	0.038		2.824	0.1015		2.824	0.0541		2.88	0.8141		2.89	0.4085
																			2.828	0.0477		2.828	0.057		2.828	0.0365		2.884	0.7789		2.894	0.4275
																			2.832	0.0367		2.832	0.069		2.832	0.0873		2.888	0.7831		2.898	0.4243
																			2.836	0.0499		2.836	0.0597		2.836	0.0352		2.892	0.7719		2.902	0.4928
																			2.84	0.057		2.84	0.0774		2.84	0.0306		2.896	0.7399		2.906	0.4095
																			2.844	0.045		2.844	0.0557		2.844	0.0275		2.9	0.7682		2.91	0.4454
																			2.848	0.0734		2.848	0.0403		2.848	0.0325		2.904	0.7645		2.914	0.4317
																			2.852	0.0695		2.852	0.0423		2.852	0.0543		2.908	0.7511		2.918	0.4464
																			2.856	0.0511		2.856	0.0991		2.856	0.0719		2.912	0.8189		2.922	0.3948
																			2.86	0.0374		2.86	0.036		2.86	0.047		2.916	0.7837		2.926	0.4254
																			2.864	0.0556		2.864	0.0218		2.864	0.0514		2.92	0.8317		2.93	0.4654
																			2.868	0.0354		2.868	0.0472		2.868	0.0469		2.924	0.7943		2.934	0.4538
																			2.872	0.0324		2.872	0.0403		2.872	0.0444		2.928	0.7885		2.938	0.4243
																			2.876	0.0612		2.876	0.0548		2.876	0.0633		2.932	0.8253		2.942	0.457
																			2.88	0.0367		2.88	0.0779		2.88	0.0366		2.936	0.7991		2.946	0.4359
																			2.884	0.0191		2.884	0.0598		2.884	0.0277		2.94	0.812		2.95	0.4127
																			2.888	0.0575		2.888	0.0556		2.888	0.0883		2.944	0.7773		2.954	0.4296
																			2.892	0.0317		2.892	0.0654		2.892	0.054		2.948	0.773		2.958	0.4317
																			2.896	0.0451		2.896	0.0643		2.896	0.0433		2.952	0.7965		2.962	0.4095
																			2.9	0.0253		2.9	0.052		2.9	0.1005		2.956	0.8103		2.966	0.4391
																			2.904	0.0332		2.904	0.0692		2.904	0.0477		2.96	0.8029		2.97	0.4338
																			2.908	0.0741		2.908	0.0871		2.908	0.0755		2.964	0.7836		2.974	0.4401
																			2.912	0.0371		2.912	0.077		2.912	0.0647		2.968	0.8157		2.978	0.4507
																			2.916	0.0579		2.916	0.0542		2.916	0.0652		2.972	0.8103		2.982	0.4138
																			2.92	0.0554		2.92	0.059		2.92	0.0597		2.976	0.7949		2.986	0.457
																			2.924	0.0395		2.924	0.0798		2.924	0.0688		2.98	0.765		2.99	0.4475
																			2.928	0.0264		2.928	0.0785		2.928	0.011		2.984	0.7505		2.994	0.4275
																			2.932	0.0385		2.932	0.038		2.932	0.0452		2.988	0.8253		2.998	0.456
																			2.936	0.0362		2.936	0.0481		2.936	0.0415		2.992	0.8071		3.002	0.4117
																			2.94	0.0239		2.94	0.0879		2.94	0.0461		2.996	0.7543		3.006	0.4201
																			2.944	0.0405		2.944	0.061		2.944	0.1218		3	0.8087		3.01	0.4581
																			2.948	0.0527		2.948	0.0636		2.948	0.0836		3.004	0.7762		3.014	0.4043
																			2.952	0.0463		2.952	0.0759		2.952	0.0515		3.008	0.7714		3.018	0.4507
																			2.956	0.0341		2.956	0.06		2.956	0.0405		3.012	0.7457		3.022	0.4644
																			2.96	0.0174		2.96	0.0524		2.96	0.0436		3.016	0.7767		3.026	0.399
																			2.964	0.0472		2.964	0.0342		2.964	0.0559		3.02	0.7585		3.03	0.4528
																			2.968	0.0431		2.968	0.0386		2.968	0.0834		3.024	0.7746		3.034	0.4075
																			2.972	0.04		2.972	0.0661		2.972	0.0827		3.028	0.781		3.038	0.3758
																			2.976	0.0413		2.976	0.0593		2.976	0.0604		3.032	0.7788		3.042	0.398
																			2.98	0.0493		2.98	0.0527		2.98	0.0775		3.036	0.8242		3.046	0.3874
																			2.984	0.0445		2.984	0.034		2.984	0.0407		3.04	0.8044		3.05	0.3853
																			2.988	0.0574		2.988	0.0299		2.988	0.0442		3.044	0.7863		3.054	0.418
																			2.992	0.0214		2.992	0.0407		2.992	0.0493		3.048	0.79		3.058	0.4338
																			2.996	0.0319		2.996	0.031		2.996	0.0509		3.052	0.7489		3.062	0.4454
																			3	0.0696		3	0.0706		3	0.0288		3.056	0.7852		3.066	0.3853
																			3.004	0.0373		3.004	0.0352		3.004	0.081		3.06	0.7543		3.07	0.3916
																			3.008	0.0223		3.008	0.074		3.008	0.057		3.064	0.7575		3.074	0.4391
																			3.012	0.0592		3.012	0.0265		3.012	0.0283		3.068	0.7366		3.078	0.4022
																			3.016	0.0289		3.016	0.0649		3.016	0.1037		3.072	0.8087		3.082	0.399
																			3.02	0.0362		3.02	0.0509		3.02	0.0438		3.076	0.7986		3.086	0.4191
																			3.024	0.0584		3.024	0.0507		3.024	0.0347		3.08	0.7938		3.09	0.4022
																			3.028	0.0397		3.028	0.0442		3.028	0.0497		3.084	0.7681		3.094	0.4085
																			3.032	0.0323		3.032	0.0656		3.032	0.0758		3.088	0.7692		3.098	0.4201
																			3.036	0.0186		3.036	0.0631		3.036	0.0479		3.092	0.7825		3.102	0.4212
																			3.04	0.0477		3.04	0.0661		3.04	0.0505		3.096	0.8204		3.106	0.3948
																			3.044	0.0341		3.044	0.0629		3.044	0.0857		3.1	0.7969		3.11	0.4011
																			3.048	0.0265		3.048	0.076		3.048	0.00405		3.104	0.7729		3.114	0.4296
																			3.052	0.0459		3.052	0.0397		3.052	0.0261		3.108	0.7708		3.118	0.4296
																			3.056	0.0626		3.056	0.0428		3.056	0.0594		3.112	0.759		3.122	0.4243
																			3.06	0.0312		3.06	0.0567		3.06	0.0518		3.116	0.8055		3.126	0.3896
																			3.064	0.0495		3.064	0.0304		3.064	0.0518		3.12	0.7671		3.13	0.4022
																			3.068	0.0438		3.068	0.0538		3.068	0.0763		3.124	0.7665		3.134	0.4349
																			3.072	0.038		3.072	0.0816		3.072	0.0601		3.128	0.8007		3.138	0.4022
																			3.076	0.0718		3.076	0.0578		3.076	0.0619		3.132	0.7606		3.142	0.4128
																			3.08	0.048		3.08	0.0515		3.08	0.0476		3.136	0.7516		3.146	0.4381
																			3.084	0.0389		3.084	0.0442		3.084	0.0432		3.14	0.7441		3.15	0.4107
																			3.088	0.0744		3.088	0.0678		3.088	0.0489		3.144	0.8316		3.154	0.4212
																			3.092	0.0214		3.092	0.0538		3.092	0.03		3.148	0.7585		3.158	0.3885
																			3.096	0.0246		3.096	0.0452		3.096	0.0544		3.152	0.7847		3.162	0.3548
																			3.1	0.0623		3.1	0.1103		3.1	0.0119		3.156	0.7889		3.166	0.4528
																			3.104	0.0357		3.104	0.059		3.104	0.0487		3.16	0.7574		3.17	0.4001
																			3.108	0.0308		3.108	0.0398		3.108	0.057		3.164	0.7761		3.174	0.4433
																			3.112	0.0284		3.112	0.0599		3.112	0.023		3.168	0.7873		3.178	0.4275
																			3.116	0.035		3.116	0.0568		3.116	0.0564		3.172	0.7804		3.182	0.4001
																			3.12	0.0369		3.12	0.0487		3.12	0.078		3.176	0.7526		3.186	0.3917
																			3.124	0.053		3.124	0.0416		3.124	0.0587		3.18	0.7756		3.19	0.4191
																			3.128	0.0323		3.128	0.0675		3.128	0.0827		3.184	0.7628		3.194	0.397
																			3.132	0.0514		3.132	0.0499		3.132	0.0457		3.188	0.7628		3.198	0.3927
																			3.136	0.0354		3.136	0.0204		3.136	0.0466		3.192	0.7473		3.202	0.4096
																			3.14	0.0461		3.14	0.0554		3.14	0.0608		3.196	0.7782		3.206	0.4075
																			3.144	0.0335		3.144	0.056		3.144	0.0647		3.2	0.8103		3.21	0.4117
																			3.148	0.0561		3.148	0.0437		3.148	0.0252		3.204	0.7761		3.214	0.4244
																			3.152	0.0169		3.152	0.0245		3.152	0.0683		3.208	0.7964		3.218	0.4033
																			3.156	0.0417		3.156	0.0253		3.156	0.0747		3.212	0.7611		3.222	0.4022
																			3.16	0.0479		3.16	0.0436		3.16	0.0503		3.216	0.7574		3.226	0.4001
																			3.164	0.0639		3.164	0.045		3.164	0.0743		3.22	0.7537		3.23	0.3664
																			3.168	0.0212		3.168	0.0449		3.168	0.0441		3.224	0.8081		3.234	0.3727
																			3.172	0.0642		3.172	0.0349		3.172	0.0116		3.228	0.7766		3.238	0.4085
																			3.176	0.0331		3.176	0.0327		3.176	0.0278		3.232	0.8028		3.242	0.4107
																			3.18	0.0394		3.18	0.0564		3.18	0.0218		3.236	0.7958		3.246	0.4022
																			3.184	0.0278		3.184	0.0416		3.184	0.0269		3.24	0.845		3.25	0.4043
																			3.188	0.0423		3.188	0.032		3.188	0.0161		3.244	0.7772		3.254	0.3516
																			3.192	0.0632		3.192	0.0701		3.192	0.00705		3.248	0.7574		3.258	0.3632
																			3.196	0.00794		3.196	0.0681		3.196	0.0598		3.252	0.7723		3.262	0.4444
																			3.2	0.0359		3.2	0.0566		3.2	0.0413		3.256	0.7558		3.266	0.4138
																			3.204	0.0405		3.204	0.0382		3.204	0.0606		3.26	0.8225		3.27	0.3886
																			3.208	0.034		3.208	0.0309		3.208	0.0328		3.264	0.7659		3.274	0.3801
																			3.212	0.0594		3.212	0.048		3.212	0.0401		3.268	0.751		3.278	0.4107
																			3.216	0.0386		3.216	0.0449		3.216	0.0419		3.272	0.7478		3.282	0.377
																			3.22	0.0394		3.22	0.0585		3.22	0.0917		3.276	0.7787		3.286	0.3864
																			3.224	0.0356		3.224	0.069		3.224	0.0567		3.28	0.7948		3.29	0.3875
																			3.228	0.0351		3.228	0.0327		3.228	0.0494		3.284	0.7579		3.294	0.3706
																			3.232	0.0341		3.232	0.0559		3.232	0.0873		3.288	0.7542		3.298	0.4212
																			3.236	0.0286		3.236	0.0502		3.236	0.0371		3.292	0.7851		3.302	0.4096
																			3.24	0.0259		3.24	0.0438		3.24	0.0271		3.296	0.7857		3.306	0.3748
																			3.244	0.0305		3.244	0.0634		3.244	0.0888		3.3	0.7211		3.31	0.4001
																			3.248	0.0437		3.248	0.0299		3.248	0.052		3.304	0.7873		3.314	0.3569
																			3.252	0.0342		3.252	0.0543		3.252	0.0551		3.308	0.7734		3.318	0.3875
																			3.256	0.0219		3.256	0.0353		3.256	0.0489		3.312	0.7654		3.322	0.4128
																			3.26	0.0443		3.26	0.0371		3.26	0.0405		3.316	0.7798		3.326	0.3801
																			3.264	0.028		3.264	0.0416		3.264	0.0279		3.32	0.7483		3.33	0.3759
																			3.268	0.0494		3.268	0.0385		3.268	0.0236		3.324	0.7333		3.334	0.3854
																			3.272	0.0341		3.272	0.0399		3.272	0.021		3.328	0.736		3.338	0.4044
																			3.276	0.0132		3.276	0.0281		3.276	0.0131		3.332	0.7803		3.342	0.3854
																			3.28	0.0516		3.28	0.0394		3.28	0.0282		3.336	0.7857		3.346	0.4181
																			3.284	0.0269		3.284	0.08		3.284	0.0304		3.34	0.7622		3.35	0.3664
																			3.288	0.0305		3.288	0.0668		3.288	0.0506		3.344	0.72		3.354	0.3738
																			3.292	0.0578		3.292	0.0205		3.292	0.0294		3.348	0.768		3.358	0.377
																			3.296	0.0446		3.296	0.0696		3.296	0.0413		3.352	0.7291		3.362	0.3654
																			3.3	0.0383		3.3	0.054		3.3	0.0603		3.356	0.7558		3.366	0.3685
																			3.304	0.0549		3.304	0.0521		3.304	0.0122		3.36	0.7616		3.37	0.4044
																			3.308	0.016		3.308	0.0341		3.308	0.0645		3.364	0.7536		3.374	0.4054
																			3.312	0.0417		3.312	0.0423		3.312	0.0131		3.368	0.7792		3.378	0.3938
																			3.316	0.0514		3.316	0.0554		3.316	0.0425		3.372	0.7552		3.382	0.3696
																			3.32	0.0471		3.32	0.0887		3.32	0.0199		3.376	0.76		3.386	0.3685
																			3.324	0.0255		3.324	0.0465		3.324	0.026		3.38	0.7851		3.39	0.3886
																			3.328	0.045		3.328	0.0431		3.328	0.0596		3.384	0.7867		3.394	0.397
																			3.332	0.0319		3.332	0.0464		3.332	0.0573		3.388	0.7355		3.398	0.3548
																			3.336	0.0479		3.336	0.0625		3.336	0.0543		3.392	0.7541		3.402	0.3696
																			3.34	0.0465		3.34	0.0523		3.34	0.0364		3.396	0.7541		3.406	0.3938
																			3.344	0.0205		3.344	0.0664		3.344	0.0456		3.4	0.7606		3.41	0.3843
																			3.348	0.0344		3.348	0.0266		3.348	0.0482		3.404	0.736		3.414	0.3348
																			3.352	0.0454		3.352	0.0517		3.352	0.0173		3.408	0.7403		3.418	0.3338
																			3.356	0.041		3.356	0.0172		3.356	0.0834		3.412	0.7429		3.422	0.3981
																			3.36	0.034		3.36	0.0454		3.36	0.0497		3.416	0.7451		3.426	0.3896
																			3.364	0.0266		3.364	0.0541		3.364	0.0188		3.42	0.7782		3.43	0.4012
																			3.368	0.0348		3.368	0.0461		3.368	0.0542		3.424	0.7146		3.434	0.3844
																			3.372	0.0305		3.372	0.045		3.372	0.0369		3.428	0.7653		3.438	0.4002
																			3.376	0.043		3.376	0.0669		3.376	0.0585		3.432	0.7653		3.442	0.3749
																			3.38	0.036		3.38	0.0822		3.38	0.0428		3.436	0.7696		3.446	0.4033
																			3.384	0.0338		3.384	0.0304		3.384	0.0317		3.44	0.7435		3.45	0.4002
																			3.388	0.0459		3.388	0.0402		3.388	0.0454		3.444	0.7088		3.454	0.396
																			3.392	0.027		3.392	0.0501		3.392	0.0362		3.448	0.7899		3.458	0.3917
																			3.396	0.00972		3.396	0.0454		3.396	0.0326		3.452	0.6981		3.462	0.3801
																			3.4	0.0305		3.4	0.0465		3.4	0.0333		3.456	0.7253		3.466	0.3707
																			3.404	0.029		3.404	0.0373		3.404	0.037		3.46	0.7477		3.47	0.3517
																			3.408	0.0181		3.408	0.0407		3.408	0.0442		3.464	0.7488		3.474	0.4012
																			3.412	0.0536		3.412	0.0328		3.412	0.0751		3.468	0.7728		3.478	0.3559
																			3.416	0.0281		3.416	0.0444		3.416	0.0463		3.472	0.7338		3.482	0.378
																			3.42	0.0459		3.42	0.0512		3.42	0.0248		3.476	0.7675		3.486	0.3538
																			3.424	0.0457		3.424	0.024		3.424	0.0766		3.48	0.7285		3.49	0.3886
																			3.428	0.021		3.428	0.0412		3.428	0.0498		3.484	0.7701		3.494	0.3538
																			3.432	0.0494		3.432	0.0444		3.432	0.0697		3.488	0.7664		3.498	0.3801
																			3.436	0.0425		3.436	0.041		3.436	0.0454		3.492	0.7643		3.502	0.377
																			3.44	0.0287		3.44	0.0483		3.44	0.069		3.496	0.7632		3.506	0.3886
																			3.444	0.072		3.444	0.0698		3.444	0.0607		3.5	0.7322		3.51	0.3675
																			3.448	0.0279		3.448	0.0483		3.448	0.0507		3.504	0.744		3.514	0.3907
																			3.452	0.0494		3.452	0.0459		3.452	0.00202		3.508	0.7594		3.518	0.378
																			3.456	0.0443		3.456	0.0445		3.456	0.0588		3.512	0.7525		3.522	0.3928
																			3.46	0.057		3.46	0.0468		3.46	0.0505		3.516	0.7376		3.526	0.3717
																			3.464	0.0155		3.464	0.0299		3.464	0.0309		3.52	0.752		3.53	0.4192
																			3.468	0.0333		3.468	0.033		3.468	0.0256		3.524	0.7861		3.534	0.3422
																			3.472	0.0257		3.472	0.054		3.472	0.041		3.528	0.7557		3.538	0.3654
																			3.476	0.0747		3.476	0.0567		3.476	0.0316		3.532	0.745		3.542	0.3865
																			3.48	0.0431		3.48	0.0489		3.48	0.0355		3.536	0.7365		3.546	0.4055
																			3.484	0.028		3.484	0.0453		3.484	0.0157		3.54	0.7381		3.55	0.3664
																			3.488	0.018		3.488	0.0142		3.488	0.0446		3.544	0.7423		3.554	0.3686
																			3.492	0.0327		3.492	0.0354		3.492	0.0203		3.548	0.7664		3.558	0.3896
																			3.496	0.0453		3.496	0.0376		3.496	0.0071		3.552	0.729		3.562	0.3454
																			3.5	0.0358		3.5	0.0368		3.5	0.00583		3.556	0.7733		3.566	0.4118
																			3.504	0.0511		3.504	0.0416		3.504	0.0511		3.56	0.7712		3.57	0.3686
																			3.508	0.0196		3.508	0.0361		3.508	0.0432		3.564	0.7594		3.574	0.3053
																			3.512	0.031		3.512	0.0642		3.512	0.0367		3.568	0.76		3.578	0.3359
																			3.516	0.0499		3.516	0.0454		3.516	0.0388		3.572	0.768		3.582	0.3707
																			3.52	0.021		3.52	0.0371		3.52	0.0333		3.576	0.7343		3.586	0.3949
																			3.524	0.0459		3.524	0.0418		3.524	0.0491		3.58	0.7706		3.59	0.3633
																			3.528	0.0316		3.528	0.0286		3.528	0.0245		3.584	0.7455		3.594	0.3496
																			3.532	0.031		3.532	0.0671		3.532	0.051		3.588	0.7338		3.598	0.3686
																			3.536	0.0271		3.536	0.0355		3.536	0.061		3.592	0.7583		3.602	0.3633
																			3.54	0.0427		3.54	0.0485		3.54	0.0441		3.596	0.7557		3.606	0.3433
																			3.544	0.0574		3.544	0.0359		3.544	0.0275		3.6	0.7674		3.61	0.3833
																			3.548	0.0496		3.548	0.0172		3.548	0.0303		3.604	0.7525		3.614	0.3717
																			3.552	0.00842		3.552	0.032		3.552	0.0277		3.608	0.7178		3.618	0.3918
																			3.556	0.0326		3.556	0.0686		3.556	0.024		3.612	0.7375		3.622	0.358
																			3.56	0.0312		3.56	0.0306		3.56	0.00732		3.616	0.7541		3.626	0.3717
																			3.564	0.00736		3.564	0.018		3.564	0.0421		3.62	0.7423		3.63	0.3517
																			3.568	0.0448		3.568	0.0523		3.568	0.0393		3.624	0.7434		3.634	0.3507
																			3.572	0.0401		3.572	0.056		3.572	0.0341		3.628	0.776		3.638	0.3201
																			3.576	0.0274		3.576	0.0513		3.576	0.0739		3.632	0.7632		3.642	0.4002
																			3.58	0.0287		3.58	0.0304		3.58	0.0145		3.636	0.753		3.646	0.3686
																			3.584	0.0302		3.584	0.0466		3.584	0.0343		3.64	0.7717		3.65	0.3823
																			3.588	0.0361		3.588	0.0527		3.588	0.0416		3.644	0.7722		3.654	0.3391
																			3.592	0.0262		3.592	0.054		3.592	0.0675		3.648	0.7199		3.658	0.3359
																			3.596	0.0504		3.596	0.0376		3.596	0.0418		3.652	0.7354		3.662	0.3348
																			3.6	0.0141		3.6	0.0341		3.6	0.0326		3.656	0.7396		3.666	0.4002
																			3.604	0.0387		3.604	0.0661		3.604	0.0248		3.66	0.7701		3.67	0.3802
																			3.608	0.0522		3.608	0.0243		3.608	0.0229		3.664	0.7471		3.674	0.3654
																			3.612	0.047		3.612	0.0317		3.612	0.0284		3.668	0.7519		3.678	0.3549
																			3.616	0.0216		3.616	0.0448		3.616	0.0416		3.672	0.7824		3.682	0.3654
																			3.62	0.0446		3.62	0.0804		3.62	0.0457		3.676	0.7124		3.686	0.3486
																			3.624	0.00934		3.624	0.0423		3.624	0.0665		3.68	0.7445		3.69	0.337
																			3.628	0.0514		3.628	0.0193		3.628	0.00124		3.684	0.7364		3.694	0.3517
																			3.632	0.0276		3.632	0.0568		3.632	0.0428		3.688	0.7487		3.698	0.3507
																			3.636	0.0367		3.636	0.0099086		3.636	0.0381		3.692	0.754		3.702	0.3327
																			3.64	0.0372		3.64	0.0657		3.64	0.0135		3.696	0.7428		3.706	0.3306
																			3.644	0.0376		3.644	0.0466		3.644	0.0579		3.7	0.6884		3.71	0.3507
																			3.648	0.0227		3.648	0.0535		3.648	0.0496		3.704	0.7685		3.714	0.3717
																			3.652	0.0186		3.652	0.0413		3.652	0.0114		3.708	0.7236		3.718	0.3665
																			3.656	0.00825		3.656	0.0128		3.656	0.0344		3.712	0.7546		3.722	0.3338
																			3.66	0.0192		3.66	0.0681		3.66	0.0508		3.716	0.738		3.726	0.3275
																			3.664	0.0246		3.664	0.0767		3.664	0.0319		3.72	0.7359		3.73	0.3676
																			3.668	0.0296		3.668	0.0593		3.668	0.0394		3.724	0.7412		3.734	0.3802
																			3.672	-0.00423		3.672	0.0418		3.672	0.0484		3.728	0.7295		3.738	0.3539
																			3.676	0.0176		3.676	0.0618		3.676	0.0427		3.732	0.769		3.742	0.3612
																			3.68	0.0425		3.68	0.0163		3.68	0.0427		3.736	0.7492		3.746	0.357
																			3.684	0.0264		3.684	0.0115		3.684	0.0292		3.74	0.7289		3.75	0.3644
																			3.688	0.0142		3.688	0.0283		3.688	0.0411		3.744	0.754		3.754	0.3433
																			3.692	0.0318		3.692	0.0549		3.692	0.0624		3.748	0.7428		3.758	0.3655
																			3.696	0.0303		3.696	0.0511		3.696	0.0586		3.752	0.738		3.762	0.3539
																			3.7	0.0159		3.7	0.0032857		3.7	0.0773		3.756	0.7636		3.766	0.3633
																			3.704	0.0534		3.704	0.044		3.704	0.00891		3.76	0.7311		3.77	0.3391
																			3.708	0.0451		3.708	0.0157		3.708	0.0223		3.764	0.7327		3.774	0.3633
																			3.712	0.0359		3.712	0.0482		3.712	0.00727		3.768	0.7407		3.778	0.3823
																			3.716	0.0407		3.716	0.0408		3.716	0.0317		3.772	0.7594		3.782	0.3602
																			3.72	0.00945		3.72	0.0137		3.72	0.0428		3.776	0.7572		3.786	0.3602
																			3.724	0.0332		3.724	0.0317		3.724	0.0307		3.78	0.7193		3.79	0.395
																			3.728	0.0187		3.728	0.0389		3.728	0.0276		3.784	0.7519		3.794	0.3633
																			3.732	0.0492		3.732	0.0278		3.732	0.0366		3.788	0.738		3.798	0.3528
																			3.736	0.00965		3.736	-0.0023484		3.736	0.0208		3.792	0.699		3.802	0.3633
																			3.74	0.0458		3.74	0.0364		3.74	0.013		3.796	0.7241		3.806	0.3296
																			3.744	0.0387		3.744	0.0176		3.744	0.0501		3.8	0.7065		3.81	0.3423
																			3.748	0.0277		3.748	0.0113		3.748	0.0292		3.804	0.707		3.814	0.337
																			3.752	0.0187		3.752	0.0685		3.752	-0.00090667		3.808	0.7273		3.818	0.3475
																			3.756	0.0426		3.756	0.0298		3.756	0.0263		3.812	0.7535		3.822	0.4002
																			3.76	0.0114		3.76	0.0483		3.76	0.0443		3.816	0.7199		3.826	0.3423
																			3.764	0.0163		3.764	0.0227		3.764	0.0501		3.82	0.7487		3.83	0.3517
																			3.768	0.033		3.768	0.0475		3.768	0.0289		3.824	0.7396		3.834	0.3707
																			3.772	0.036		3.772	0.023		3.772	0.0644		3.828	0.715		3.838	0.3254
																			3.776	0.0286		3.776	0.0427		3.776	0.026		3.832	0.7375		3.842	0.3496
																			3.78	0.0538		3.78	0.0567		3.78	0.0407		3.836	0.7428		3.846	0.396
																			3.784	0.0382		3.784	0.0334		3.784	0.0294		3.84	0.683		3.85	0.3539
																			3.788	0.0216		3.788	0.0158		3.788	0.00381		3.844	0.769		3.854	0.3349
																			3.792	0.0449		3.792	0.023		3.792	0.0489		3.848	0.7049		3.858	0.3423
																			3.796	0.0199		3.796	0.0254		3.796	0.0453		3.852	0.6825		3.862	0.3876
																			3.8	0.031		3.8	0.0732		3.8	0.0214		3.856	0.7198		3.866	0.3117
																			3.804	0.0346		3.804	0.0379		3.804	0.062		3.86	0.7487		3.87	0.3212
																			3.808	0.0276		3.808	0.0726		3.808	0.0491		3.864	0.7364		3.874	0.3233
																			3.812	0.0155		3.812	0.0393		3.812	0.0271		3.868	0.7396		3.878	0.356
																			3.816	0.0199		3.816	0.0347		3.816	0.0218		3.872	0.7551		3.882	0.298
																			3.82	-0.00437		3.82	0.0219		3.82	0.055		3.876	0.7401		3.886	0.3623
																			3.824	0.0395		3.824	0.0405		3.824	0.0313		3.88	0.7561		3.89	0.3813
																			3.828	0.039		3.828	0.0084666		3.828	0.0524		3.884	0.7332		3.894	0.3349
																			3.832	0.0284		3.832	0.0421		3.832	0.042		3.888	0.738		3.898	0.3402
																			3.836	0.0251		3.836	0.0375		3.836	0.0456		3.892	0.7625		3.902	0.3433
																			3.84	0.0167		3.84	0.0243		3.84	0.0602		3.896	0.7369		3.906	0.3771
																			3.844	0.0302		3.844	0.0639		3.844	0.0389		3.9	0.7497		3.91	0.3697
																			3.848	0.0693		3.848	0.024		3.848	0.0408		3.904	0.7065		3.914	0.3391
																			3.852	0.0401		3.852	0.0398		3.852	0.00334		3.908	0.7001		3.918	0.3138
																			3.856	0.0271		3.856	0.0294		3.856	0.0247		3.912	0.7257		3.922	0.3729
																			3.86	0.0256		3.86	0.0538		3.86	0.059		3.916	0.7118		3.926	0.3033
																			3.864	0.0211		3.864	0.0388		3.864	0.0312		3.92	0.7252		3.93	0.3729
																			3.868	0.0491		3.868	0.052		3.868	0.027		3.924	0.7022		3.934	0.3781
																			3.872	0.0343		3.872	0.0283		3.872	0.0207		3.928	0.7097		3.938	0.3296
																			3.876	0.0119		3.876	0.0378		3.876	0.0443		3.932	0.7075		3.942	0.3992
																			3.88	0.0345		3.88	0.0281		3.88	0.0508		3.936	0.7113		3.946	0.3223
																			3.884	0.0325		3.884	0.0675		3.884	0.031		3.94	0.7316		3.95	0.3402
																			3.888	0.0159		3.888	0.0341		3.888	0.0133		3.944	0.7262		3.954	0.3391
																			3.892	0.032		3.892	0.0361		3.892	0.0207		3.948	0.7139		3.958	0.3307
																			3.896	0.0317		3.896	0.0042642		3.896	0.0176		3.952	0.7663		3.962	0.3307
																			3.9	0.0439		3.9	0.0376		3.9	0.0485		3.956	0.7251		3.966	0.3328
																			3.904	0.0503		3.904	0.0463		3.904	0.0169		3.96	0.7316		3.97	0.2949
																			3.908	0.0366		3.908	0.0476		3.908	0.045		3.964	0.7257		3.974	0.3412
																			3.912	0.0278		3.912	0.0464		3.912	0.0776		3.968	0.6958		3.978	0.3275
																			3.916	0.0383		3.916	0.0596		3.916	0.0416		3.972	0.7166		3.982	0.3212
																			3.92	0.0234		3.92	0.0241		3.92	0.0109		3.976	0.7315		3.986	0.3581
																			3.924	0.0395		3.924	0.0218		3.924	0.049		3.98	0.7139		3.99	0.3107
																			3.928	0.0245		3.928	0.061		3.928	0.02		3.984	0.7855		3.994	0.3275
																			3.932	0.0237		3.932	0.04		3.932	0.0441		3.988	0.7337		3.998	0.356
																			3.936	0.0284		3.936	0.0538		3.936	0.0245		3.992	0.7326		4.002	0.317
																			3.94	0.0646		3.94	0.0273		3.94	0.0234		3.996	0.7198		4.006	0.3549
																			3.944	0.0243		3.944	0.0505		3.944	0.0187		4	0.6664		4.01	0.3086
																			3.948	0.0419		3.948	0.0445		3.948	0.0253		4.004	0.7508		4.014	0.3117
																			3.952	0.0159		3.952	0.0554		3.952	0.0114		4.008	0.7107		4.018	0.3296
																			3.956	-0.00013852		3.956	0.0273		3.956	0.0451		4.012	0.7422		4.022	0.3528
																			3.96	0.0244		3.96	0.0427		3.96	0.0442		4.016	0.7187		4.026	0.3064
																			3.964	0.0073		3.964	0.0436		3.964	0.0104		4.02	0.716		4.03	0.3455
																			3.968	0.0316		3.968	0.04		3.968	0.0335		4.024	0.7326		4.034	0.3486
																			3.972	0.0157		3.972	0.0172		3.972	0.0261		4.028	0.7123		4.038	0.3328
																			3.976	0.00802		3.976	0.0148		3.976	0.0356		4.032	0.7673		4.042	0.3455
																			3.98	0.0292		3.98	0.0276		3.98	0.0304		4.036	0.7417		4.046	0.3613
																			3.984	0.0119		3.984	0.0613		3.984	0.05		4.04	0.7454		4.05	0.3286
																			3.988	0.0163		3.988	0.0050882		3.988	0.0397		4.044	0.7208		4.054	0.336
																			3.992	0.0298		3.992	0.025		3.992	0.0487		4.048	0.7257		4.058	0.3339
																			3.996	0.029		3.996	0.0103		3.996	0.0247		4.052	0.7022		4.062	0.3571
																			4	0.0383		4	0.0561		4	0.0498		4.056	0.7417		4.066	0.3349
																			4.004	0.032		4.004	0.045		4.004	0.0303		4.06	0.7086		4.07	0.3328
																			4.008	0.0346		4.008	0.0581		4.008	0.0344		4.064	0.7176		4.074	0.3497
																			4.012	0.0341		4.012	0.0031209		4.012	0.0283		4.068	0.6509		4.078	0.3339
																			4.016	0.0279		4.016	0.0226		4.016	0.017		4.072	0.7182		4.082	0.3297
																			4.02	0.03		4.02	0.0358		4.02	0.0339		4.076	0.7059		4.086	0.3487
																			4.024	0.0134		4.024	0.0118		4.024	0.0347		4.08	0.7411		4.09	0.3023
																			4.028	0.0357		4.028	0.0309		4.028	0.0273		4.084	0.6936		4.094	0.3265
																			4.032	0.0143		4.032	0.0476		4.032	0.0694		4.088	0.707		4.098	0.3181
																			4.036	0.0415		4.036	0.0274		4.036	0.0228		4.092	0.6787		4.102	0.3276
																			4.04	0.00815		4.04	0.0411		4.04	0.0236		4.096	0.6744		4.106	0.3075
																			4.044	0.0428		4.044	0.0485		4.044	0.0248		4.1	0.7379		4.11	0.3044
																			4.048	0.0243		4.048	-0.0175		4.048	0.00717		4.104	0.7256		4.114	0.3244
																			4.052	0.0186		4.052	0.0522		4.052	0.0689		4.108	0.6872		4.118	0.3613
																			4.056	0.0135		4.056	0.034		4.056	0.00746		4.112	0.7491		4.122	0.3139
																			4.06	0.0434		4.06	0.0439		4.06	0.03		4.116	0.6375		4.126	0.3276
																			4.064	0.0343		4.064	0.0462		4.064	0.0609		4.12	0.6925		4.13	0.3202
																			4.068	0.0388		4.068	0.0205		4.068	0.0507		4.124	0.6653		4.134	0.3244
																			4.072	0.0135		4.072	0.0417		4.072	0.00385		4.128	0.7283		4.138	0.3307
																			4.076	-0.00904		4.076	0.0316		4.076	0.0636		4.132	0.7165		4.142	0.3624
																			4.08	0.0289		4.08	0.0081164		4.08	0.0472		4.136	0.6648		4.146	0.3381
																			4.084	0.0172		4.084	0.0109		4.084	0.0241		4.14	0.7192		4.15	0.3118
																			4.088	0.032		4.088	0.0389		4.088	0.0473		4.144	0.7155		4.154	0.3276
																			4.092	0.021		4.092	0.0338		4.092	0.0456		4.148	0.7272		4.158	0.3202
																			4.096	0.0347		4.096	0.037		4.096	0.062		4.152	0.7464		4.162	0.3044
																			4.1	0.0384		4.1	0.0326		4.1	0.0637		4.156	0.6749		4.166	0.3392
																			4.104	0.0249		4.104	0.0108		4.104	0.0154		4.16	0.7219		4.17	0.3518
																			4.108	0.0479		4.108	0.0337		4.108	0.0519		4.164	0.6824		4.174	0.3434
																			4.112	0.0176		4.112	0.0282		4.112	0.0385		4.168	0.6631		4.178	0.3181
																			4.116	0.0286		4.116	0.0423		4.116	0.0323		4.172	0.7342		4.182	0.3339
																			4.12	0.00934		4.12	0.0364		4.12	0.0611		4.176	0.7411		4.186	0.3328
																			4.124	0.033		4.124	0.0246		4.124	0.0259		4.18	0.6978		4.19	0.3697
																			4.128	0.0356		4.128	0.0276		4.128	0.027		4.184	0.701		4.194	0.3212
																			4.132	0.0251		4.132	0.0334		4.132	0.0161		4.188	0.6962		4.198	0.3054
																			4.136	0.0426		4.136	0.0508		4.136	0.047		4.192	0.7251		4.202	0.3465
																			4.14	0.0289		4.14	0.0449		4.14	0.0376		4.196	0.7219		4.206	0.3054
																			4.144	0.0123		4.144	0.0347		4.144	0.0308		4.2	0.7043		4.21	0.3054
																			4.148	0.0398		4.148	0.02		4.148	0.026		4.204	0.7448		4.214	0.3012
																			4.152	0.00263		4.152	0.0403		4.152	0.0286		4.208	0.7005		4.218	0.3276
																			4.156	0.0347		4.156	0.0249		4.156	0.0467		4.212	0.7112		4.222	0.3149
																			4.16	0.0449		4.16	0.0562		4.16	0.0435		4.216	0.6925		4.226	0.3086
																			4.164	0.0315		4.164	0.0377		4.164	0.0154		4.22	0.7133		4.23	0.3107
																			4.168	-0.00054696		4.168	0.0376		4.168	0.0398		4.224	0.7181		4.234	0.3044
																			4.172	0.0281		4.172	0.0087653		4.172	0.0498		4.228	0.7256		4.238	0.3023
																			4.176	0.0402		4.176	0.0388		4.176	0.0354		4.232	0.6968		4.242	0.3139
																			4.18	0.0294		4.18	0.0246		4.18	0.0293		4.236	0.7122		4.246	0.3381
																			4.184	0.0352		4.184	0.0255		4.184	0.0201		4.24	0.7507		4.25	0.3023
																			4.188	0.0267		4.188	0.0369		4.188	0.0561		4.244	0.7363		4.254	0.2928
																			4.192	0.0168		4.192	0.0191		4.192	0.0148		4.248	0.6594		4.258	0.3402
																			4.196	0.0377		4.196	0.0069422		4.196	0.0482		4.252	0.7085		4.262	0.3055
																			4.2	0.00726		4.2	0.0437		4.2	0.0256		4.256	0.7603		4.266	0.335
																			4.204	0.0374		4.204	0.0216		4.204	0.0431		4.26	0.7042		4.27	0.3202
																			4.208	0.0217		4.208	0.047		4.208	0.0441		4.264	0.7101		4.274	0.3118
																			4.212	0.0409		4.212	0.0744		4.212	0.0403		4.268	0.7144		4.278	0.2939
																			4.216	0.0533		4.216	-0.0034093		4.216	0.0207		4.272	0.732		4.282	0.3329
																			4.22	0.0272		4.22	0.0303		4.22	0.0605		4.276	0.6877		4.286	0.2875
																			4.224	0.0227		4.224	0.0213		4.224	0.0446		4.28	0.7101		4.29	0.2749
																			4.228	0.0392		4.228	0.0393		4.228	0.0529		4.284	0.7218		4.294	0.3076
																			4.232	0.0132		4.232	0.0070761		4.232	0.0219		4.288	0.7122		4.298	0.3466
																			4.236	0.0375		4.236	0.0254		4.236	0.0353		4.292	0.6834		4.302	0.3086
																			4.24	0.00366		4.24	0.0556		4.24	0.0332		4.296	0.7037		4.306	0.2707
																			4.244	0.0143		4.244	0.0504		4.244	0.00785		4.3	0.7085		4.31	0.2928
																			4.248	0.0346		4.248	0.0526		4.248	0.0359		4.304	0.6866		4.314	0.3097
																			4.252	0.0331		4.252	0.0284		4.252	0.0404		4.308	0.6877		4.318	0.3107
																			4.256	0.0442		4.256	0.0353		4.256	-0.00464		4.312	0.7325		4.322	0.3128
																			4.26	0.0319		4.26	0.0266		4.26	0.0229		4.316	0.6925		4.326	0.3223
																			4.264	0.0168		4.264	0.0135		4.264	0.0145		4.32	0.7015		4.33	0.2981
																			4.268	0.0271		4.268	0.0412		4.268	0.0316		4.324	0.6829		4.334	0.2981
																			4.272	0.0143		4.272	0.0251		4.272	0.0301		4.328	0.7661		4.338	0.3044
																			4.276	0.0424		4.276	0.0589		4.276	0.0466		4.332	0.7213		4.342	0.3181
																			4.28	0.0542		4.28	0.0222		4.28	0.0429		4.336	0.6935		4.346	0.3202
																			4.284	0.0107		4.284	0.0307		4.284	0.00954		4.34	0.7128		4.35	0.297
																			4.288	0.0357		4.288	0.0356		4.288	0.0408		4.344	0.7154		4.354	0.3012
																			4.292	0.0146		4.292	0.0105		4.292	0.0675		4.348	0.6882		4.358	0.3034
																			4.296	0.0327		4.296	0.0296		4.296	0.0738		4.352	0.7149		4.362	0.277
																			4.3	0.0348		4.3	0.0364		4.3	0.00407		4.356	0.6861		4.366	0.2949
																			4.304	0.0307		4.304	0.0304		4.304	0.0103		4.36	0.7037		4.37	0.3139
																			4.308	0.0368		4.308	-0.00013047		4.308	0.0248		4.364	0.6967		4.374	0.2949
																			4.312	0.0351		4.312	0.0238		4.312	0.0408		4.368	0.7138		4.378	0.3171
																			4.316	-0.0083		4.316	0.0113		4.316	0.0357		4.372	0.7117		4.382	0.3002
																			4.32	0.0341		4.32	0.0496		4.32	0.039		4.376	0.7074		4.386	0.3202
																			4.324	0.0226		4.324	0.0168		4.324	0.00876		4.38	0.6962		4.39	0.3086
																			4.328	0.0351		4.328	0.0392		4.328	0.0327		4.384	0.6802		4.394	0.2928
																			4.332	0.0202		4.332	0.032		4.332	0.0378		4.388	0.694		4.398	0.3076
																			4.336	0.0201		4.336	0.0226		4.336	0.0209		4.392	0.7037		4.402	0.3107
																			4.34	0.0223		4.34	0.0368		4.34	0.0292		4.396	0.6844		4.406	0.3055
																			4.344	0.029		4.344	0.0331		4.344	0.0294		4.4	0.7159		4.41	0.3318
																			4.348	0.0151		4.348	0.0226		4.348	0.0157		4.404	0.6583		4.414	0.3065
																			4.352	0.0688		4.352	0.0065611		4.352	0.0341		4.408	0.6423		4.418	0.3044
																			4.356	-0.00509		4.356	0.0427		4.356	0.0165		4.412	0.6828		4.422	0.3287
																			4.36	0.031		4.36	0.0187		4.36	0.0574		4.416	0.7117		4.426	0.2939
																			4.364	0.00614		4.364	0.039		4.364	0.014		4.42	0.7255		4.43	0.3065
																			4.368	-3.9069e-05		4.368	0.0403		4.368	0.0249		4.424	0.6716		4.434	0.296
																			4.372	0.0259		4.372	0.043		4.372	0.027		4.428	0.6882		4.438	0.2791
																			4.376	0.0291		4.376	0.0538		4.376	0.0351		4.432	0.7042		4.442	0.3065
																			4.38	0.0298		4.38	0.0391		4.38	0.0261		4.436	0.7068		4.446	0.3044
																			4.384	0.0105		4.384	0.0332		4.384	-0.00019667		4.44	0.7052		4.45	0.2865
																			4.388	0.0203		4.388	0.03		4.388	-0.00198		4.444	0.7117		4.454	0.296
																			4.392	0.00665		4.392	0.0444		4.392	0.0166		4.448	0.6604		4.458	0.2707
																			4.396	0.0184		4.396	0.0664		4.396	0.0016		4.452	0.7261		4.462	0.3213
																			4.4	0.0182		4.4	0.017		4.4	0.00646		4.456	0.717		4.466	0.2549
																			4.404	-0.00204		4.404	-0.0101		4.404	0.0221		4.46	0.7186		4.47	0.3297
																			4.408	0.0314		4.408	0.0469		4.408	0.0421		4.464	0.693		4.474	0.2886
																			4.412	0.0328		4.412	0.0259		4.412	0.0236		4.468	0.6679		4.478	0.2939
																			4.416	0.0266		4.416	0.0148		4.416	0.0362		4.472	0.6566		4.482	0.3087
																			4.42	0.00855		4.42	0.035		4.42	0.0308		4.476	0.6663		4.486	0.2781
																			4.424	0.0253		4.424	0.0463		4.424	0.0289		4.48	0.6807		4.49	0.2728
																			4.428	0.0168		4.428	0.0344		4.428	0.0296		4.484	0.6716		4.494	0.2707
																			4.432	0.0201		4.432	0.044		4.432	0.0329		4.488	0.6887		4.498	0.3065
																			4.436	0.0119		4.436	0.0288		4.436	0.027		4.492	0.7026		4.502	0.2696
																			4.44	0.0296		4.44	0.0443		4.44	0.0583		4.496	0.6839		4.506	0.3087
																			4.444	0.0227		4.444	0.0237		4.444	0.0244		4.5	0.6524		4.51	0.3181
																			4.448	0.0126		4.448	0.0033475		4.448	0.0381		4.504	0.6887		4.514	0.2897
																			4.452	0.0434		4.452	0.0396		4.452	0.0555		4.508	0.6951		4.518	0.277
																			4.456	0.0198		4.456	0.0337		4.456	0.0208		4.512	0.6892		4.522	0.2918
																			4.46	0.0275		4.46	0.0349		4.46	0.0518		4.516	0.6582		4.526	0.2781
																			4.464	0.0199		4.464	0.03		4.464	0.00425		4.52	0.7138		4.53	0.3065
																			4.468	0.0208		4.468	0.0108		4.468	0.0434		4.524	0.7276		4.534	0.3076
																			4.472	0.0086		4.472	0.0387		4.472	0.0193		4.528	0.7068		4.538	0.2897
																			4.476	0.0348		4.476	0.0221		4.476	0.013		4.532	0.7004		4.542	0.2981
																			4.48	0.0232		4.48	0.0429		4.48	0.0309		4.536	0.6887		4.546	0.3139
																			4.484	0.0171		4.484	0.0208		4.484	0.0128		4.54	0.7234		4.55	0.277
																			4.488	0.0325		4.488	0.03		4.488	0.0308		4.544	0.6684		4.554	0.2602
																			4.492	0.0173		4.492	0.0297		4.492	0.0285		4.548	0.7175		4.558	0.2939
																			4.496	0.0132		4.496	0.0249		4.496	0.00273		4.552	0.6929		4.562	0.3002
																			4.5	0.0027		4.5	0.0429		4.5	0.0309		4.556	0.654		4.566	0.2928
																			4.504	0.0156		4.504	0.0418		4.504	0.0264		4.56	0.6849		4.57	0.2591
																			4.508	0.0366		4.508	0.0228		4.508	0.0324		4.564	0.6812		4.574	0.2981
																			4.512	0.025		4.512	0.0483		4.512	0.0296		4.568	0.6732		4.578	0.277
																			4.516	-0.00246		4.516	0.0051088		4.516	0.05		4.572	0.6881		4.582	0.3065
																			4.52	0.0187		4.52	0.0432		4.52	0.0201		4.576	0.6561		4.586	0.2728
																			4.524	0.016		4.524	0.0182		4.524	0.036		4.58	0.6806		4.59	0.3087
																			4.528	0.0217		4.528	-0.008652		4.528	0.0257		4.584	0.7068		4.594	0.2897
																			4.532	0.0285		4.532	0.0353		4.532	0.0256		4.588	0.6646		4.598	0.2813
																			4.536	0.0264		4.536	0.0084254		4.536	0.0507		4.592	0.6961		4.602	0.2834
																			4.54	0.0312		4.54	0.0535		4.54	0.0236		4.596	0.6838		4.606	0.296
																			4.544	0.0201		4.544	0.0127		4.544	0.0144		4.6	0.678		4.61	0.2918
																			4.548	0.034		4.548	0.0263		4.548	-0.00225		4.604	0.718		4.614	0.2876
																			4.552	0.00621		4.552	0.0211		4.552	0.0692		4.608	0.6582		4.618	0.2665
																			4.556	0.0474		4.556	0.0219		4.556	0.0207		4.612	0.6908		4.622	0.2655
																			4.56	0.0336		4.56	0.0425		4.56	-0.00967		4.616	0.6518		4.626	0.2876
																			4.564	0.0184		4.564	0.0093524		4.564	0.025		4.62	0.6684		4.63	0.2929
																			4.568	0.032		4.568	0.0423		4.568	0.0634		4.624	0.6956		4.634	0.295
																			4.572	0.0292		4.572	0.0578		4.572	0.0113		4.628	0.7319		4.638	0.2707
																			4.576	0.0478		4.576	0.0536		4.576	0.0601		4.632	0.7164		4.642	0.3066
																			4.58	0.038		4.58	0.0286		4.58	0.0314		4.636	0.6417		4.646	0.2728
																			4.584	0.00289		4.584	0.0349		4.584	0.037		4.64	0.71		4.65	0.3013
																			4.588	0.0278		4.588	0.0426		4.588	0.00661		4.644	0.6732		4.654	0.2802
																			4.592	0.0205		4.592	0.0247		4.592	0.0178		4.648	0.663		4.658	0.2992
																			4.596	0.0172		4.596	0.0204		4.596	0.0455		4.652	0.6945		4.662	0.2887
																			4.6	0.00733		4.6	-0.00043947		4.6	0.0261		4.656	0.6769		4.666	0.2402
																			4.604	0.013		4.604	0.0191		4.604	0.0183		4.66	0.7009		4.67	0.295
																			4.608	0.0217		4.608	0.0264		4.608	0.0377		4.664	0.6646		4.674	0.2802
																			4.612	0.0164		4.612	0.0344		4.612	0.0362		4.668	0.6689		4.678	0.2718
																			4.616	0.0362		4.616	0.0272		4.616	0.0354		4.672	0.6795		4.682	0.2834
																			4.62	0.00975		4.62	0.0213		4.62	0.0274		4.676	0.6828		4.686	0.275
																			4.624	-0.0155		4.624	0.0425		4.624	0.00129		4.68	0.6539		4.69	0.2813
																			4.628	0.0175		4.628	0.0233		4.628	0.0325		4.684	0.671		4.694	0.3013
																			4.632	0.0375		4.632	0.0242		4.632	0.0259		4.688	0.6699		4.698	0.2876
																			4.636	0.00813		4.636	0.0194		4.636	0.00405		4.692	0.6956		4.702	0.2908
																			4.64	0.00594		4.64	0.0156		4.64	0.0167		4.696	0.6849		4.706	0.2802
																			4.644	0.0122		4.644	0.0499		4.644	-0.0022		4.7	0.7084		4.71	0.2465
																			4.648	0.0319		4.648	0.0124		4.648	0.0639		4.704	0.6491		4.714	0.2929
																			4.652	0.0285		4.652	0.0335		4.652	0.0449		4.708	0.6774		4.718	0.2792
																			4.656	0.0172		4.656	0.0127		4.656	0.027		4.712	0.6651		4.722	0.3045
																			4.66	0.0154		4.66	0.0599		4.66	0.038		4.716	0.6881		4.726	0.2549
																			4.664	0.0218		4.664	0.0076632		4.664	-0.00811		4.72	0.6624		4.73	0.2897
																			4.668	0.0449		4.668	0.0253		4.668	0.0372		4.724	0.6859		4.734	0.2665
																			4.672	0.0199		4.672	0.0263		4.672	0.0195		4.728	0.6929		4.738	0.2612
																			4.676	0.0253		4.676	0.0279		4.676	0.022		4.732	0.6587		4.742	0.2887
																			4.68	0.0279		4.68	0.0188		4.68	0.0165		4.736	0.6		4.746	0.2581
																			4.684	0.0152		4.684	0.0411		4.684	0.0186		4.74	0.6988		4.75	0.2855
																			4.688	0.00935		4.688	0.0375		4.688	0.0424		4.744	0.711		4.754	0.2865
																			4.692	0.0221		4.692	0.0316		4.692	0.0291		4.748	0.6902		4.758	0.2781
																			4.696	0.00706		4.696	0.0252		4.696	0.00407		4.752	0.6464		4.762	0.2971
																			4.7	0.0133		4.7	0.0366		4.7	0.0974		4.756	0.6651		4.766	0.2834
																			4.704	-0.0181		4.704	0.0428		4.704	0.0203		4.76	0.6731		4.77	0.2718
																			4.708	0.0194		4.708	-0.009167		4.708	0.0267		4.764	0.6614		4.774	0.2897
																			4.712	0.0216		4.712	0.00087207		4.712	0.0268		4.768	0.6865		4.778	0.2507
																			4.716	0.00457		4.716	0.0238		4.716	0.0426		4.772	0.6539		4.782	0.276
																			4.72	0.0239		4.72	0.0283		4.72	0.00961		4.776	0.6694		4.786	0.275
																			4.724	0.0134		4.724	0.0281		4.724	0.0348		4.78	0.655		4.79	0.2824
																			4.728	0.00699		4.728	0.0339		4.728	0.0484		4.784	0.6475		4.794	0.2961
																			4.732	0.0135		4.732	0.0481		4.732	0.0504		4.788	0.656		4.798	0.275
																			4.736	0.0343		4.736	0.0299		4.736	0.0156		4.792	0.6817		4.802	0.2655
																			4.74	-0.00611		4.74	0.0476		4.74	0.0208		4.796	0.6694		4.806	0.2897
																			4.744	0.019		4.744	0.0631		4.744	0.0238		4.8	0.6977		4.81	0.2644
																			4.748	0.00784		4.748	0.0459		4.748	-0.00232		4.804	0.6827		4.814	0.2729
																			4.752	0.0132		4.752	0.0291		4.752	0.062		4.808	0.6475		4.818	0.275
																			4.756	-0.00211		4.756	0.0155		4.756	0.0224		4.812	0.6502		4.822	0.2845
																			4.76	0.00641		4.76	-0.0021218		4.76	-0.00076667		4.816	0.6288		4.826	0.2739
																			4.764	0.0326		4.764	0.0117		4.764	0.0121		4.82	0.6806		4.83	0.2708
																			4.768	0.0133		4.768	0.0596		4.768	0.0323		4.824	0.6576		4.834	0.2613
																			4.772	6.7482e-05		4.772	0.039		4.772	0.00339		4.828	0.6726		4.838	0.2613
																			4.776	0.0219		4.776	0.0161		4.776	0.0309		4.832	0.6288		4.842	0.2623
																			4.78	0.00681		4.78	0.0229		4.78	0.0371		4.836	0.6854		4.846	0.2919
																			4.784	0.0139		4.784	0.0506		4.784	0.019		4.84	0.6549		4.85	0.2665
																			4.788	0.0232		4.788	0.0406		4.788	0.0177		4.844	0.7115		4.854	0.2613
																			4.792	0.0387		4.792	0.012		4.792	0.0151		4.848	0.6608		4.858	0.2602
																			4.796	0.0247		4.796	0.0198		4.796	0.00481		4.852	0.6315		4.862	0.2623
																			4.8	0.022		4.8	0.051		4.8	0.0295		4.856	0.6795		4.866	0.2834
																			4.804	0.00621		4.804	0.0244		4.804	0.0346		4.86	0.688		4.87	0.2665
																			4.808	0.0164		4.808	0.025		4.808	0.0586		4.864	0.6581		4.874	0.2634
																			4.812	0.0125		4.812	0.0414		4.812	0.0251		4.868	0.6315		4.878	0.276
																			4.816	0.036		4.816	0.0153		4.816	0.0266		4.872	0.6608		4.882	0.2781
																			4.82	-0.00246		4.82	0.0365		4.82	0.0273		4.876	0.6683		4.886	0.315
																			4.824	-0.0124		4.824	0.0469		4.824	-0.0118		4.88	0.6827		4.89	0.2697
																			4.828	0.0222		4.828	0.0312		4.828	0.015		4.884	0.6597		4.894	0.2813
																			4.832	0.0116		4.832	0.0171		4.832	-0.00289		4.888	0.6774		4.898	0.2813
																			4.836	0.00409		4.836	0.0372		4.836	0.0494		4.892	0.6651		4.902	0.2971
																			4.84	0.0263		4.84	0.0161		4.84	0.0319		4.896	0.6128		4.906	0.2803
																			4.844	0.00197		4.844	0.0238		4.844	0.016		4.9	0.6725		4.91	0.2739
																			4.848	0.0119		4.848	0.0304		4.848	-0.00164		4.904	0.64		4.914	0.256
																			4.852	0.017		4.852	0.0504		4.852	0.021		4.908	0.6998		4.918	0.2876
																			4.856	0.0276		4.856	0.0382		4.856	0.0216		4.912	0.6656		4.922	0.2771
																			4.86	3.1965e-05		4.86	0.0178		4.86	0.0235		4.916	0.7014		4.926	0.2602
																			4.864	0.0154		4.864	0.0302		4.864	0.013		4.92	0.6667		4.93	0.276
																			4.868	0.0173		4.868	0.0115		4.868	0.0291		4.924	0.632		4.934	0.2697
																			4.872	0.0128		4.872	0.02		4.872	0.0291		4.928	0.6597		4.938	0.2697
																			4.876	0.00955		4.876	0.0211		4.876	0.00653		4.932	0.6693		4.942	0.2834
																			4.88	0.0203		4.88	0.0356		4.88	0.0246		4.936	0.6576		4.946	0.2539
																			4.884	0.0162		4.884	-0.0059328		4.884	0.047		4.94	0.6944		4.95	0.2434
																			4.888	0.00532		4.888	0.0159		4.888	0.0479		4.944	0.6677		4.954	0.3119
																			4.892	0.0123		4.892	0.0256		4.892	-0.0127		4.948	0.6357		4.958	0.256
																			4.896	0.0128		4.896	0.0293		4.896	-0.00782		4.952	0.6341		4.962	0.255
																			4.9	0.0269		4.9	0.0372		4.9	0.0368		4.956	0.6394		4.966	0.2824
																			4.904	0.00409		4.904	0.0593		4.904	0.0151		4.96	0.6795		4.97	0.2391
																			4.908	0.00103		4.908	0.0254		4.908	0.0258		4.964	0.6266		4.974	0.2856
																			4.912	0.0161		4.912	0.016		4.912	0.0201		4.968	0.6352		4.978	0.2708
																			4.916	0.0205		4.916	0.0225		4.916	0.0494		4.972	0.6565		4.982	0.2697
																			4.92	0.0262		4.92	0.029		4.92	0.00609		4.976	0.6725		4.986	0.2845
																			4.924	0.0101		4.924	0.021		4.924	0.0173		4.98	0.727		4.99	0.2676
																			4.928	0.00556		4.928	0.0372		4.928	0.00883		4.984	0.6699		4.994	0.2497
																			4.932	0.0151		4.932	0.0066435		4.932	0.0432		4.988	0.633		4.998	0.2782
																			4.936	-0.0114		4.936	0.0226		4.936	0.0175		4.992	0.6602		5.002	0.2402
																			4.94	0.0132		4.94	0.0102		4.94	0.0174		4.996	0.6384		5.006	0.255
																			4.944	0.0168		4.944	-0.0071997		4.944	0.0235		5	0.6405		5.01	0.2666
																			4.948	0.00355		4.948	-0.0084872		4.948	0.039		5.004	0.6688		5.014	0.2434
																			4.952	0.0158		4.952	0.0264		4.952	0.0212		5.008	0.6656		5.018	0.2729
																			4.956	0.00027348		4.956	0.0321		4.956	0.0171		5.012	0.6763		5.022	0.2466
																			4.96	0.0126		4.96	0.0249		4.96	0.0185		5.016	0.656		5.026	0.2581
																			4.964	-0.0192		4.964	0.0149		4.964	0.00148		5.02	0.6634		5.03	0.2571
																			4.968	0.00641		4.968	0.0147		4.968	0.0428		5.024	0.6501		5.034	0.2782
																			4.972	0.0119		4.972	0.0295		4.972	0.0201		5.028	0.6661		5.038	0.2719
																			4.976	0.0366		4.976	0.0322		4.976	0.0139		5.032	0.6698		5.042	0.2592
																			4.98	0.00593		4.98	0.0083739		4.98	0.00486		5.036	0.672		5.046	0.2613
																			4.984	0.0013		4.984	0.0153		4.984	-0.0278		5.04	0.6933		5.05	0.2687
																			4.988	0.00625		4.988	0.032		4.988	0.00775		5.044	0.6047		5.054	0.2803
																			4.992	0.0295		4.992	0.0073851		4.992	-0.00864		5.048	0.6549		5.058	0.2676
																			4.996	0.0261		4.996	0.0482		4.996	0.0306		5.052	0.6463		5.062	0.2729
																			5	0.0309		5	0.0247		5	-0.012		5.056	0.6843		5.066	0.255
																			5.004	0.0216		5.004	0.042		5.004	0.00608		5.06	0.6848		5.07	0.2666
																			5.008	0.0327		5.008	0.0274		5.008	0.0255		5.064	0.6506		5.074	0.2571
																			5.012	0.0365		5.012	-0.003605		5.012	0.0274		5.068	0.6805		5.078	0.2624
																			5.016	0.0265		5.016	0.0272		5.016	0.0101		5.072	0.6901		5.082	0.2592
																			5.02	0.0188		5.02	0.0185		5.02	0.0534		5.076	0.681		5.086	0.2624
																			5.024	0.0132		5.024	0.0162		5.024	0.034		5.08	0.6864		5.09	0.236
																			5.028	0.0359		5.028	-0.0051809		5.028	0.00239		5.084	0.6656		5.094	0.2613
																			5.032	0.0333		5.032	0.0247		5.032	0.00346		5.088	0.6864		5.098	0.275
																			5.036	0.0197		5.036	0.0236		5.036	0.0133		5.092	0.6693		5.102	0.2613
																			5.04	0.0283		5.04	0.0235		5.04	0.033		5.096	0.6063		5.106	0.2466
																			5.044	0.0338		5.044	0.0173		5.044	0.0528		5.1	0.6511		5.11	0.2592
																			5.048	0.00848		5.048	0.0341		5.048	0.013		5.104	0.6405		5.114	0.2487
																			5.052	0.0105		5.052	-0.0021527		5.052	0.0252		5.108	0.6282		5.118	0.2434
																			5.056	0.0174		5.056	0.0389		5.056	0.0424		5.112	0.6554		5.122	0.2908
																			5.06	0.0249		5.06	0.0359		5.06	0.0215		5.116	0.6554		5.126	0.2434
																			5.064	0.0138		5.064	0.0177		5.064	0.0346		5.12	0.6976		5.13	0.2529
																			5.068	0.0183		5.068	0.0254		5.068	0.0283		5.124	0.6437		5.134	0.2803
																			5.072	0.0111		5.072	0.016		5.072	0.0246		5.128	0.6581		5.138	0.2845
																			5.076	-0.00337		5.076	0.0184		5.076	0.0232		5.132	0.6789		5.142	0.2392
																			5.08	0.0147		5.08	0.0245		5.08	0.0202		5.136	0.6346		5.146	0.2581
																			5.084	0.0385		5.084	0.0337		5.084	0.0297		5.14	0.6613		5.15	0.2761
																			5.088	0.0377		5.088	0.0314		5.088	0.04		5.144	0.6362		5.154	0.2655
																			5.092	0.0169		5.092	0.0537		5.092	0.0146		5.148	0.6282		5.158	0.2529
																			5.096	0.00792		5.096	0.00082743		5.096	0.0324		5.152	0.6271		5.162	0.2571
																			5.1	0.0261		5.1	0.0558		5.1	0.0256		5.156	0.6816		5.166	0.2729
																			5.104	0.0242		5.104	0.0334		5.104	0.0303		5.16	0.6287		5.17	0.2645
																			5.108	0.0332		5.108	0.0123		5.108	-0.00855		5.164	0.6826		5.174	0.2761
																			5.112	-0.004		5.112	-1.7167e-05		5.112	0.0199		5.168	0.6468		5.178	0.236
																			5.116	0.00558		5.116	0.0375		5.116	0.0343		5.172	0.6447		5.182	0.2656
																			5.12	0.00518		5.12	0.0347		5.12	0.019		5.176	0.634		5.186	0.2635
																			5.124	0.0264		5.124	0.0377		5.124	0.0251		5.18	0.6666		5.19	0.275
																			5.128	0.00020245		5.128	0.018		5.128	0.0424		5.184	0.6517		5.194	0.2666
																			5.132	0.00133		5.132	0.0651		5.132	0.00544		5.188	0.6479		5.198	0.255
																			5.136	0.0349		5.136	0.0076941		5.136	0.0585		5.192	0.658		5.202	0.2624
																			5.14	0.00607		5.14	-0.0090022		5.14	0.0342		5.196	0.6965		5.206	0.2613
																			5.144	0.0399		5.144	0.0332		5.144	0.0452		5.2	0.649		5.21	0.2624
																			5.148	-0.00672		5.148	0.0407		5.148	0.0721		5.204	0.6586		5.214	0.2571
																			5.152	0.0151		5.152	0.0138		5.152	0.0239		5.208	0.6538		5.218	0.2624
																			5.156	0.0384		5.156	0.0195		5.156	0.0306		5.212	0.6185		5.222	0.2592
																			5.16	0.00982		5.16	0.0084769		5.16	0.0283		5.216	0.6511		5.226	0.2413
																			5.164	0.0367		5.164	0.0181		5.164	0.043		5.22	0.6645		5.23	0.2529
																			5.168	0.00825		5.168	0.0364		5.168	0.0247		5.224	0.6682		5.234	0.2835
																			5.172	0.0171		5.172	0.0359		5.172	0.0153		5.228	0.6527		5.238	0.254
																			5.176	0.0226		5.176	0.0296		5.176	0.0345		5.232	0.6607		5.242	0.235
																			5.18	0.0195		5.18	0.037		5.18	-0.0193		5.236	0.7125		5.246	0.2919
																			5.184	0.0167		5.184	0.0059019		5.184	0.0532		5.24	0.6314		5.25	0.2497
																			5.188	0.0139		5.188	0.0148		5.188	0.0236		5.244	0.6377		5.254	0.2561
																			5.192	0.0112		5.192	-0.0143		5.192	0.00612		5.248	0.65		5.258	0.2466
																			5.196	0.00618		5.196	0.0387		5.196	0.0167		5.252	0.6452		5.262	0.2508
																			5.2	0.0275		5.2	0.0186		5.2	0.00332		5.256	0.6917		5.266	0.2698
																			5.204	0.00692		5.204	0.0143		5.204	-0.0329		5.26	0.6554		5.27	0.2877
																			5.208	0.0164		5.208	0.0339		5.208	-3e-05		5.264	0.6223		5.274	0.235
																			5.212	0.0158		5.212	0.0056959		5.212	0.0343		5.268	0.6351		5.278	0.2466
																			5.216	0.000515		5.216	0.0154		5.216	0.0278		5.272	0.6634		5.282	0.2476
																			5.22	0.0466		5.22	0.0111		5.22	0.0278		5.276	0.6319		5.286	0.2529
																			5.224	0.0108		5.224	0.0165		5.224	0.0253		5.28	0.6452		5.29	0.2424
																			5.228	0.0015		5.228	0.0378		5.228	0.00561		5.284	0.6345		5.294	0.2698
																			5.232	0.0233		5.232	-0.0058504		5.232	0.0468		5.288	0.6687		5.298	0.2403
																			5.236	0.0241		5.236	0.0128		5.236	-0.0146		5.292	0.6628		5.302	0.2424
																			5.24	0.0377		5.24	0.0125		5.24	0.0358		5.296	0.6207		5.306	0.2476
																			5.244	0.0156		5.244	0.0428		5.244	0.0145		5.3	0.6703		5.31	0.255
																			5.248	0.00102		5.248	0.0187		5.248	0.0166		5.304	0.6431		5.314	0.2128
																			5.252	0.0199		5.252	0.02		5.252	0.0167		5.308	0.6468		5.318	0.2656
																			5.256	-0.00103		5.256	0.0433		5.256	-0.00245		5.312	0.6922		5.322	0.2635
																			5.26	0.0111		5.26	0.0318		5.26	0.0406		5.316	0.6452		5.326	0.2582
																			5.264	0.0175		5.264	0.0005356		5.264	0.0172		5.32	0.6751		5.33	0.236
																			5.268	0.0331		5.268	0.03		5.268	0.0353		5.324	0.6457		5.334	0.235
																			5.272	0.0113		5.272	0.0498		5.272	0.0348		5.328	0.6078		5.338	0.255
																			5.276	0.00811		5.276	0.0385		5.276	0.0165		5.332	0.6452		5.342	0.2392
																			5.28	0.00406		5.28	0.0249		5.28	0.0224		5.336	0.611		5.346	0.2392
																			5.284	-0.0014		5.284	0.0448		5.284	0.00204		5.34	0.6676		5.35	0.2561
																			5.288	0.0162		5.288	0.0228		5.288	0.0228		5.344	0.6457		5.354	0.255
																			5.292	0.0318		5.292	0.0035432		5.292	0.0141		5.348	0.6553		5.358	0.2476
																			5.296	0.0174		5.296	0.0128		5.296	0.0454		5.352	0.6276		5.362	0.2434
																			5.3	0.00852		5.3	0.0195		5.3	0.0137		5.356	0.6532		5.366	0.235
																			5.304	-0.00628		5.304	0.0388		5.304	0.00817		5.36	0.6254		5.37	0.2392
																			5.308	0.0213		5.308	0.0088786		5.308	0.0311		5.364	0.6591		5.374	0.2339
																			5.312	0.0234		5.312	0.0202		5.312	0.0636		5.368	0.6511		5.378	0.2445
																			5.316	0.0166		5.316	0.0038522		5.316	0.0386		5.372	0.6826		5.382	0.2297
																			5.32	0.0333		5.32	0.0145		5.32	0.0271		5.376	0.6366		5.386	0.2455
																			5.324	0.0422		5.324	0.0403		5.324	0.0353		5.38	0.6559		5.39	0.2445
																			5.328	0.0285		5.328	0.0097026		5.328	0.0262		5.384	0.6479		5.394	0.2498
																			5.332	0.0333		5.332	0.0118		5.332	0.00868		5.388	0.6441		5.398	0.2498
																			5.336	0.00723		5.336	0.0302		5.336	0.0156		5.392	0.6372		5.402	0.2529
																			5.34	0.00157		5.34	0.0207		5.34	0.0148		5.396	0.7125		5.406	0.2508
																			5.344	-0.00068903		5.344	0.0326		5.344	0.0106		5.4	0.6671		5.41	0.2445
																			5.348	0.0209		5.348	-0.00824		5.348	0.0304		5.404	0.6441		5.414	0.2477
																			5.352	0.0161		5.352	0.0133		5.352	0.0279		5.408	0.6745		5.418	0.2603
																			5.356	0.0238		5.356	0.0191		5.356	-0.00113		5.412	0.6366		5.422	0.2392
																			5.36	0.00989		5.36	0.01		5.36	0.0286		5.416	0.6633		5.426	0.2614
																			5.364	0.0341		5.364	0.0287		5.364	0.0254		5.42	0.6398		5.43	0.2435
																			5.368	0.00682		5.368	0.004944		5.368	0.0294		5.424	0.6559		5.434	0.2656
																			5.372	0.0242		5.372	0.0022248		5.372	0.0153		5.428	0.6607		5.438	0.2677
																			5.376	-0.00335		5.376	0.0091258		5.376	0.0595		5.432	0.6158		5.442	0.2624
																			5.38	0.0119		5.38	0.0033475		5.38	0.019		5.436	0.6601		5.446	0.255
																			5.384	0.00177		5.384	0.0261		5.384	0.0141		5.44	0.6393		5.45	0.2287
																			5.388	0.0182		5.388	0.0128		5.388	0.00375		5.444	0.6793		5.454	0.2519
																			5.392	0.0144		5.392	0.0254		5.392	0.026		5.448	0.6302		5.458	0.2403
																			5.396	0.00703		5.396	0.0372		5.396	0.0622		5.452	0.627		5.462	0.235
																			5.4	0.0302		5.4	0.0424		5.4	0.0244		5.456	0.6452		5.466	0.2435
																			5.404	0.0306		5.404	0.0159		5.404	0.00976		5.46	0.6142		5.47	0.2192
																			5.408	0.0233		5.408	0.0051397		5.408	0.00124		5.464	0.6857		5.474	0.2709
																			5.412	0.0108		5.412	0.041		5.412	0.00373		5.468	0.6243		5.478	0.2772
																			5.416	0.00811		5.416	0.0162		5.416	0.00058667		5.472	0.6174		5.482	0.2245
																			5.42	0.0143		5.42	0.0033166		5.42	-0.0024		5.476	0.6606		5.486	0.2772
																			5.424	0.0188		5.424	0.0044084		5.424	0.0341		5.48	0.6708		5.49	0.2002
																			5.428	0.0298		5.428	0.0289		5.428	0.0236		5.484	0.6425		5.494	0.2276
																			5.432	0.0144		5.432	0.0274		5.432	0.0531		5.488	0.6126		5.498	0.2287
																			5.436	0.0178		5.436	0.0107		5.436	0.00102		5.492	0.611		5.502	0.2224
																			5.44	-0.00017048		5.44	0.0177		5.44	0.0322		5.496	0.6569		5.506	0.2192
																			5.444	0.00076006		5.444	0.0167		5.444	0.00783		5.5	0.6703		5.51	0.2213
																			5.448	0.0226		5.448	0.0281		5.448	-0.00154		5.504	0.6457		5.514	0.274
																			5.452	0.00163		5.452	-0.0269		5.452	0.0244		5.508	0.6227		5.518	0.2561
																			5.456	0.00348		5.456	0.003399		5.456	0.022		5.512	0.6452		5.522	0.254
																			5.46	0.0203		5.46	0.0131		5.46	-0.00269		5.516	0.6521		5.526	0.254
																			5.464	0.0341		5.464	0.022		5.464	0.0411		5.52	0.6259		5.53	0.2424
																			5.468	0.0193		5.468	0.0361		5.468	0.00888		5.524	0.6766		5.534	0.2203
																			5.472	0.0294		5.472	0.0183		5.472	-0.0109		5.528	0.6371		5.538	0.2477
																			5.476	0.00197		5.476	0.0393		5.476	0.0102		5.532	0.6414		5.542	0.2245
																			5.48	-0.0144		5.48	0.0064581		5.48	0.0169		5.536	0.6756		5.546	0.2224
																			5.484	0.0345		5.484	0.057		5.484	0.0401		5.54	0.6286		5.55	0.2445
																			5.488	0.00808		5.488	0.0154		5.488	0.016		5.544	0.6446		5.554	0.2308
																			5.492	0.0288		5.492	0.0247		5.492	0.0268		5.548	0.6564		5.558	0.2582
																			5.496	0.0138		5.496	-0.0113		5.496	0.0469		5.552	0.6622		5.562	0.2329
																			5.5	0.00184		5.5	0.0255		5.5	0.0269		5.556	0.587		5.566	0.2276
																			5.504	0.0124		5.504	0.0391		5.504	0.0452		5.56	0.6158		5.57	0.2403
																			5.508	-0.00485		5.508	0.0219		5.508	-0.0046		5.564	0.6345		5.574	0.2403
																			5.512	0.0183		5.512	0.025		5.512	0.00039		5.568	0.6307		5.578	0.2445
																			5.516	0.00283		5.516	0.0343		5.516	-0.00662		5.572	0.6115		5.582	0.2477
																			5.52	0.02		5.52	0.024		5.52	0.0245		5.576	0.6238		5.586	0.2129
																			5.524	0.0255		5.524	0.0205		5.524	0.0286		5.58	0.6035		5.59	0.2234
																			5.528	0.0102		5.528	-0.0013596		5.528	0.0276		5.584	0.6441		5.594	0.235
																			5.532	0.0285		5.532	0.0277		5.532	0.0183		5.588	0.6008		5.598	0.235
																			5.536	0.0223		5.536	0.0026471		5.536	0.0393		5.592	0.6366		5.602	0.2276
																			5.54	0.00282		5.54	0.0371		5.54	0.0223		5.596	0.6483		5.606	0.2487
																			5.544	0.0057		5.544	0.0209		5.544	0.0121		5.6	0.667		5.61	0.2393
																			5.548	0.0198		5.548	0.013		5.548	-0.00227		5.604	0.6088		5.614	0.2646
																			5.552	0.00125		5.552	0.0471		5.552	0.0182		5.608	0.603		5.618	0.2182
																			5.556	0.0399		5.556	0.0195		5.556	0.0135		5.612	0.5976		5.622	0.176
																			5.56	0.00152		5.56	0.0248		5.56	0.0143		5.616	0.6622		5.626	0.2119
																			5.564	0.00842		5.564	0.0299		5.564	0.00495		5.62	0.6174		5.63	0.2393
																			5.568	0.00879		5.568	0.0242		5.568	0.0116		5.624	0.6606		5.634	0.2329
																			5.572	0.024		5.572	0.0418		5.572	0.0118		5.628	0.6232		5.638	0.2414
																			5.576	-0.00024152		5.576	0.0194		5.576	0.042		5.632	0.6403		5.642	0.2635
																			5.58	0.00853		5.58	0.0252		5.58	0.0266		5.636	0.6232		5.646	0.2435
																			5.584	0.00706		5.584	0.0014729		5.584	-0.00582		5.64	0.6574		5.65	0.2224
																			5.588	0.0307		5.588	0.0412		5.588	0.00876		5.644	0.6526		5.654	0.2224
																			5.592	0.0195		5.592	0.0012463		5.592	0.00639		5.648	0.5965		5.658	0.2213
																			5.596	0.0161		5.596	-0.0052942		5.596	0.0273		5.652	0.6232		5.662	0.2625
																			5.6	0.00379		5.6	0.0207		5.6	0.00532		5.656	0.6254		5.666	0.2224
																			5.604	-0.00553		5.604	0.0256		5.604	-0.00252		5.66	0.6697		5.67	0.2466
																			5.608	0.0161		5.608	0.0218		5.608	-0.00823		5.664	0.6457		5.674	0.2414
																			5.612	0.0291		5.612	0.0282		5.612	0.0103		5.668	0.6579		5.678	0.2466
																			5.616	0.0129		5.616	0.0166		5.616	0.0562		5.672	0.6142		5.682	0.2372
																			5.62	0.0269		5.62	0.0317		5.62	0.0016		5.676	0.6473		5.686	0.2224
																			5.624	0.00348		5.624	0.0022557		5.624	0.0474		5.68	0.6291		5.69	0.2287
																			5.628	-0.00198		5.628	0.0544		5.628	0.0213		5.684	0.6152		5.694	0.2351
																			5.632	0.0252		5.632	0.0182		5.632	0.0256		5.688	0.6275		5.698	0.2203
																			5.636	0.0178		5.636	0.006592		5.636	0.0641		5.692	0.6675		5.702	0.2192
																			5.64	0.00685		5.64	0.0108		5.64	0.0306		5.696	0.5987		5.706	0.2509
																			5.644	0.0427		5.644	0.0333		5.644	0.03		5.7	0.6109		5.71	0.2245
																			5.648	0.0185		5.648	0.0252		5.648	-0.0205		5.704	0.6157		5.714	0.2108
																			5.652	0.0143		5.652	0.0181		5.652	0.0408		5.708	0.6003		5.718	0.2329
																			5.656	0.0192		5.656	0.0136		5.656	0.00789		5.712	0.6595		5.722	0.2087
																			5.66	0.0123		5.66	0.0101		5.66	0.00304		5.716	0.62		5.726	0.2319
																			5.664	0.0342		5.664	0.031		5.664	0.0101		5.72	0.6323		5.73	0.2129
																			5.668	0.0188		5.668	-0.0057371		5.668	0.00761		5.724	0.6419		5.734	0.2308
																			5.672	-0.0102		5.672	0.0045835		5.672	-0.0135		5.728	0.5912		5.738	0.2298
																			5.676	0.0261		5.676	0.0218		5.676	0.025		5.732	0.6494		5.742	0.2445
																			5.68	0.0261		5.68	0.0304		5.68	-0.0133		5.736	0.651		5.746	0.2466
																			5.684	0.0116		5.684	0.0181		5.684	0.00918		5.74	0.5944		5.75	0.2308
																			5.688	0.0147		5.688	0.0156		5.688	0.0333		5.744	0.6435		5.754	0.2509
																			5.692	0.0282		5.692	0.0321		5.692	-0.0217		5.748	0.5757		5.758	0.2287
																			5.696	0.00416		5.696	0.0276		5.696	0.0248		5.752	0.6344		5.762	0.2509
																			5.7	0.00757		5.7	-0.0024823		5.7	0.00949		5.756	0.5933		5.766	0.2509
																			5.704	0.00987		5.704	0.0139		5.704	0.00383		5.76	0.6131		5.77	0.2245
																			5.708	0.0439		5.708	0.0537		5.708	0.0524		5.764	0.5858		5.774	0.2192
																			5.712	0.0127		5.712	0.0286		5.712	0.0135		5.768	0.6344		5.778	0.2393
																			5.716	0.0107		5.716	0.0399		5.716	0.0316		5.772	0.6099		5.782	0.2519
																			5.72	0.0189		5.72	0.0065611		5.72	-0.00017333		5.776	0.5789		5.786	0.2235
																			5.724	-0.0172		5.724	0.0092288		5.724	0.00459		5.78	0.5986		5.79	0.2224
																			5.728	0.00855		5.728	0.0207		5.728	0.00504		5.784	0.6205		5.794	0.2182
																			5.732	-0.0153		5.732	0.0123		5.732	0.0146		5.788	0.5773		5.798	0.2403
																			5.736	0.0223		5.736	0.0252		5.736	0.0135		5.792	0.6456		5.802	0.2055
																			5.74	0.0355		5.74	0.0401		5.74	0.00276		5.796	0.5751		5.806	0.2182
																			5.744	0.00877		5.744	0.0141		5.744	0.0191		5.8	0.6184		5.81	0.2182
																			5.748	0.0276		5.748	0.0136		5.748	0.0381		5.804	0.6675		5.814	0.2298
																			5.752	0.00281		5.752	0.0268		5.752	0.0342		5.808	0.6403		5.818	0.2266
																			5.756	0.032		5.756	0.0089816		5.756	0.0239		5.812	0.6381		5.822	0.2024
																			5.76	0.01		5.76	0.0176		5.76	0.0299		5.816	0.6312		5.826	0.2614
																			5.764	-0.00826		5.764	0.0403		5.764	0.0391		5.82	0.6275		5.83	0.2055
																			5.768	0.0225		5.768	0.0275		5.768	0.0314		5.824	0.6307		5.834	0.2287
																			5.772	0.0228		5.772	-0.007004		5.772	0.0168		5.828	0.6504		5.838	0.2172
																			5.776	0.00398		5.776	0.0138		5.776	0.00836		5.832	0.6413		5.842	0.2467
																			5.78	0.0109		5.78	-0.0016995		5.78	0.0176		5.836	0.6259		5.846	0.2393
																			5.784	0.0172		5.784	0.0368		5.784	0.0501		5.84	0.6072		5.85	0.2319
																			5.788	0.00239		5.788	0.0073336		5.788	0.00051333		5.844	0.613		5.854	0.2224
																			5.792	0.0253		5.792	0.0331		5.792	-0.0054		5.848	0.6408		5.858	0.2203
																			5.796	0.0339		5.796	0.0252		5.796	0.0124		5.852	0.6152		5.862	0.2161
																			5.8	0.0235		5.8	0.0077456		5.8	0.0507		5.856	0.6493		5.866	0.2372
																			5.804	0.0116		5.804	0.0049337		5.804	0.0245		5.86	0.6381		5.87	0.2108
																			5.808	0.0313		5.808	-0.0024823		5.808	0.0218		5.864	0.6424		5.874	0.2319
																			5.812	0.00522		5.812	0.0217		5.812	0.06		5.868	0.6312		5.878	0.2024
																			5.816	-0.014		5.816	0.0164		5.816	0.0203		5.872	0.5746		5.882	0.2635
																			5.82	0.0205		5.82	-0.0092391		5.82	0.0191		5.876	0.5933		5.886	0.2035
																			5.824	0.0288		5.824	0.0219		5.824	0.0103		5.88	0.6355		5.89	0.2087
																			5.828	-0.00085951		5.828	0.0073336		5.828	0.0177		5.884	0.604		5.894	0.2266
																			5.832	0.00986		5.832	0.0043466		5.832	0.0363		5.888	0.597		5.898	0.2467
																			5.836	0.0205		5.836	-0.006077		5.836	0.0111		5.892	0.5799		5.902	0.1919
																			5.84	0.00969		5.84	0.0535		5.84	-0.00262		5.896	0.5997		5.906	0.2203
																			5.844	0.0172		5.844	0.0281		5.844	0.0379		5.9	0.6248		5.91	0.2214
																			5.848	-0.000103		5.848	0.0209		5.848	0.0199		5.904	0.6392		5.914	0.2214
																			5.852	0.0209		5.852	0.0335		5.852	-0.00048667		5.908	0.5981		5.918	0.2214
																			5.856	9.9447e-05		5.856	0.0057886		5.856	0.0343		5.912	0.6125		5.922	0.2245
																			5.86	0.0147		5.86	0.0178		5.86	0.0139		5.916	0.5943		5.926	0.2077
																			5.864	0.0014		5.864	0.0102		5.864	0.0171		5.92	0.6055		5.93	0.2245
																			5.868	0.0413		5.868	-0.0055517		5.868	-0.00098		5.924	0.6317		5.934	0.2203
																			5.872	0.0418		5.872	0.0302		5.872	0.0446		5.928	0.6456		5.938	0.2172
																			5.876	0.0125		5.876	0.0117		5.876	0.034		5.932	0.5746		5.942	0.2129
																			5.88	0.00986		5.88	0.00047723		5.88	-0.00012667		5.936	0.6344		5.946	0.2077
																			5.884	-0.00372		5.884	0.0312		5.884	0.0223		5.94	0.6045		5.95	0.194
																			5.888	0.0316		5.888	0.008446		5.888	0.0082		5.944	0.6675		5.954	0.2024
																			5.892	0.0146		5.892	0.0116		5.892	0.00293		5.948	0.6114		5.958	0.2108
																			5.896	0.0236		5.896	0.018		5.896	0.0139		5.952	0.6023		5.962	0.2203
																			5.9	-0.00379		5.9	-0.0033063		5.9	0.0394		5.956	0.6061		5.966	0.1898
																			5.904	0.021		5.904	0.0101		5.904	0.0341		5.96	0.6285		5.97	0.2013
																			5.908	0.0192		5.908	0.0081679		5.908	0.0276		5.964	0.6317		5.974	0.2003
																			5.912	0.0126		5.912	0.039		5.912	0.0104		5.968	0.5996		5.978	0.2182
																			5.916	0.0165		5.916	0.0113		5.916	0.0165		5.972	0.6114		5.982	0.2372
																			5.92	-0.00635		5.92	0.0445		5.92	0.0202		5.976	0.6098		5.986	0.2045
																			5.924	0.00746		5.924	0.0181		5.924	0.0134		5.98	0.5959		5.99	0.2087
																			5.928	0.0358		5.928	0.0131		5.928	-0.0157		5.984	0.6723		5.994	0.2161
																			5.932	0.0163		5.932	0.0302		5.932	0.00869		5.988	0.6344		5.998	0.2129
																			5.936	0.0171		5.936	0.0544		5.936	0.0091		5.992	0.5959		6.002	0.2266
																			5.94	0.0218		5.94	0.0197		5.94	0.00954		5.996	0.6247		6.006	0.2129
																			5.944	0.00876		5.944	0.0407		5.944	0.0344		6	0.5687		6.01	0.2203
																			5.948	-0.00584		5.948	0.0108		5.948	0.0271		6.004	0.5911		6.014	0.195
																			5.952	0.0502		5.952	-0.0032239		5.952	0.00752		6.008	0.6231		6.018	0.2467
																			5.956	0.00367		5.956	0.025		5.956	0.0162		6.012	0.5996		6.022	0.2425
																			5.96	0.0288		5.96	0.0039861		5.96	0.0135		6.016	0.6108		6.026	0.1982
																			5.964	0.00464		5.964	0.0176		5.964	0.0271		6.02	0.6076		6.03	0.2129
																			5.968	0.037		5.968	0.0080031		5.968	0.0253		6.024	0.6055		6.034	0.1908
																			5.972	0.0305		5.972	0.003399		5.972	-0.00227		6.028	0.6242		6.038	0.2172
																			5.976	-0.0173		5.976	0.0285		5.976	-0.00877		6.032	0.5863		6.042	0.2003
																			5.98	0.0321		5.98	0.0341		5.98	0.0187		6.036	0.6183		6.046	0.1887
																			5.984	0.0183		5.984	0.0408		5.984	0.0343		6.04	0.5842		6.05	0.2129
																			5.988	0.00921		5.988	0.027		5.988	-0.00603		6.044	0.5948		6.054	0.2456
																			5.992	-0.00364		5.992	0.0173		5.992	0.039		6.048	0.637		6.058	0.1898
																			5.996	0.00334		5.996	0.0281		5.996	0.00989		6.052	0.5964		6.062	0.2035
																			6	0.00747		6	0.0333		6	0.00332		6.056	0.5927		6.066	0.1961
																			6.004	-0.00287		6.004	0.0408		6.004	0.0073		6.06	0.5932		6.07	0.1898
																			6.008	0.0254		6.008	0.0419		6.008	0.0318		6.064	0.5591		6.074	0.2045
																			6.012	0.0162		6.012	0.0302		6.012	0.0148		6.068	0.5767		6.078	0.1919
																			6.016	0.016		6.016	0.0155		6.016	0.0343		6.072	0.5868		6.082	0.2088
																			6.02	0.0118		6.02	0.0384		6.02	0.0233		6.076	0.6872		6.086	0.2088
																			6.024	0.00392		6.024	0.0336		6.024	0.0509		6.08	0.6044		6.09	0.2151
																			6.028	0.0174		6.028	0.0475		6.028	0.016		6.084	0.5975		6.094	0.2298
																			6.032	0.0145		6.032	0.0586		6.032	0.00746		6.088	0.6365		6.098	0.2161
																			6.036	0.0142		6.036	0.0065714		6.036	-0.00389		6.092	0.6167		6.102	0.2056
																			6.04	0.00392		6.04	0.0157		6.04	-0.0121		6.096	0.622		6.106	0.2003
																			6.044	0.0219		6.044	0.032		6.044	0.0303		6.1	0.5767		6.11	0.2088
																			6.048	0.0309		6.048	0.012		6.048	-0.00462		6.104	0.606		6.114	0.2362
																			6.052	0.0267		6.052	0.0138		6.052	0.0252		6.108	0.5841		6.118	0.2182
																			6.056	0.00647		6.056	0.0242		6.056	-0.0172		6.112	0.5927		6.122	0.2404
																			6.06	-0.00437		6.06	0.0495		6.06	-0.00413		6.116	0.6685		6.126	0.2035
																			6.064	-0.00351		6.064	0.0082812		6.064	0.0369		6.12	0.6124		6.13	0.2056
																			6.068	-0.00723		6.068	0.0282		6.068	0.0355		6.124	0.606		6.134	0.213
																			6.072	0.0151		6.072	0.0050573		6.072	0.0149		6.128	0.5558		6.138	0.1919
																			6.076	-0.0169		6.076	0.0251		6.076	0.0132		6.132	0.5964		6.142	0.2014
																			6.08	0.026		6.08	0.0318		6.08	-0.00711		6.136	0.5783		6.146	0.2161
																			6.084	0.0129		6.084	0.0185		6.084	0.0506		6.14	0.6215		6.15	0.2362
																			6.088	0.00406		6.088	-0.0009167		6.088	0.0058		6.144	0.582		6.154	0.1951
																			6.092	0.0121		6.092	0.0393		6.092	0.0149		6.148	0.5766		6.158	0.233
																			6.096	0.00825		6.096	0.0288		6.096	0.0144		6.152	0.6081		6.162	0.2035
																			6.1	0.0381		6.1	-0.0035844		6.1	0.0112		6.156	0.6236		6.166	0.233
																			6.104	0.0139		6.104	0.0123		6.104	0.0149		6.16	0.598		6.17	0.1919
																			6.108	0.0139		6.108	0.0088065		6.108	0.0163		6.164	0.6017		6.174	0.1856
																			6.112	0.00348		6.112	0.004944		6.112	0.0473		6.168	0.6135		6.178	0.2109
																			6.116	0.0236		6.116	0.0105		6.116	0.0147		6.172	0.6108		6.182	0.2372
																			6.12	0.0285		6.12	0.0034814		6.12	0.0303		6.176	0.5868		6.186	0.2035
																			6.124	0.00927		6.124	0.0283		6.124	0.00661		6.18	0.6033		6.19	0.2214
																			6.128	0.024		6.128	0.024		6.128	0.0196		6.184	0.6215		6.194	0.1866
																			6.132	0.0176		6.132	0.0092082		6.132	0.017		6.188	0.5921		6.198	0.2225
																			6.136	0.0166		6.136	0.0083636		6.136	0.0056		6.192	0.606		6.202	0.2204
																			6.14	-0.0138		6.14	0.0216		6.14	0.0292		6.196	0.6327		6.206	0.2056
																			6.144	-0.00375		6.144	0.0104		6.144	0.00703		6.2	0.5862		6.21	0.2562
																			6.148	0.00825		6.148	0.0181		6.148	0.0322		6.204	0.6183		6.214	0.2035
																			6.152	0.0147		6.152	0.027		6.152	0.0248		6.208	0.6226		6.218	0.213
																			6.156	0.0279		6.156	0.0129		6.156	0.00896		6.212	0.583		6.222	0.2161
																			6.16	0.00289		6.16	0.017		6.16	-0.0207		6.216	0.5943		6.226	0.2035
																			6.164	0.0149		6.164	0.0223		6.164	0.0279		6.22	0.6316		6.23	0.2067
																			6.168	-0.00388		6.168	0.0327		6.168	0.0227		6.224	0.6418		6.234	0.2014
																			6.172	0.0199		6.172	0.0259		6.172	0.00918		6.228	0.5697		6.238	0.2182
																			6.176	0.0204		6.176	0.0395		6.176	0.0125		6.232	0.5873		6.242	0.1961
																			6.18	0.0017		6.18	0.0186		6.18	-0.00048667		6.236	0.653		6.246	0.2235
																			6.184	-0.00239		6.184	0.0294		6.184	0.00266		6.24	0.5745		6.25	0.1866
																			6.188	-0.00683		6.188	0.0338		6.188	0.0101		6.244	0.5953		6.254	0.2088
																			6.192	0.0171		6.192	0.0274		6.192	-0.00032333		6.248	0.6321		6.258	0.2024
																			6.196	0.00357		6.196	0.017		6.196	0.0551		6.252	0.5606		6.262	0.2045
																			6.2	-0.012		6.2	0.0111		6.2	0.0182		6.256	0.5659		6.266	0.2003
																			6.204	0.00413		6.204	0.0123		6.204	0.0292		6.26	0.5916		6.27	0.2246
																			6.208	0.029		6.208	0.0163		6.208	-0.00674		6.264	0.6076		6.274	0.2056
																			6.212	0.00405		6.212	0.0112		6.212	0.0016		6.268	0.6183		6.278	0.1972
																			6.216	0.0243		6.216	0.0145		6.216	0.0168		6.272	0.5734		6.282	0.2088
																			6.22	0.0349		6.22	0.0119		6.22	-0.00291		6.276	0.5793		6.286	0.1993
																			6.224	0.00812		6.224	0.0178		6.224	0.00339		6.28	0.5868		6.29	0.1961
																			6.228	0.0182		6.228	-0.0009167		6.228	0.0204		6.284	0.6289		6.294	0.1908
																			6.232	0.0119		6.232	0.0164		6.232	-0.0171		6.288	0.5825		6.298	0.194
																			6.236	0.0354		6.236	0.0141		6.236	0.0169		6.292	0.598		6.302	0.2014
																			6.24	0.0188		6.24	-0.0040582		6.24	0.0286		6.296	0.5611		6.306	0.174
																			6.244	-0.00509		6.244	0.0131		6.244	-0.018		6.3	0.5574		6.31	0.2256
																			6.248	0.00194		6.248	0.0209		6.248	0.00732		6.304	0.5803		6.314	0.2056
																			6.252	0.00617		6.252	0.0088374		6.252	0.0136		6.308	0.5857		6.318	0.2088
																			6.256	0.026		6.256	0.0422		6.256	0.00568		6.312	0.5601		6.322	0.2309
																			6.26	0.00866		6.26	0.0112		6.26	0.0245		6.316	0.5499		6.326	0.1929
																			6.264	0.0187		6.264	0.0046041		6.264	0.00566		6.32	0.5675		6.33	0.1782
																			6.268	0.0157		6.268	0.0205		6.268	0.00546		6.324	0.5953		6.334	0.1982
																			6.272	0.0243		6.272	0.0254		6.272	0.00239		6.328	0.5969		6.338	0.194
																			6.276	-3.1965e-05		6.276	-0.0105		6.276	0.0214		6.332	0.5707		6.342	0.1845
																			6.28	0.0147		6.28	0.0211		6.28	0.0249		6.336	0.5713		6.346	0.2046
																			6.284	0.0118		6.284	0.0245		6.284	0.00991		6.34	0.6172		6.35	0.1982
																			6.288	0.0145		6.288	0.0014935		6.288	0.0222		6.344	0.5782		6.354	0.1751
																			6.292	0.0279		6.292	-0.0035535		6.292	-0.00074		6.348	0.6049		6.358	0.1982
																			6.296	0.0216		6.296	0.0096408		6.296	0.0268		6.352	0.6086		6.362	0.2214
																			6.3	0.0126		6.3	0.0051706		6.3	0.00661		6.356	0.5761		6.366	0.2172
																			6.304	0.0224		6.304	-0.0016789		6.304	0.0105		6.36	0.599		6.37	0.1824
																			6.308	0.02		6.308	0.0032651		6.308	0.00087667		6.364	0.5926		6.374	0.1888
																			6.312	-0.00263		6.312	0.0233		6.312	0.0232		6.368	0.5814		6.378	0.2046
																			6.316	0.00951		6.316	0.0059534		6.316	0.0246		6.372	0.5563		6.382	0.2236
																			6.32	0.0163		6.32	0.0070555		6.32	0.0111		6.376	0.6012		6.386	0.1729
																			6.324	0.0348		6.324	0.0206		6.324	0.0144		6.38	0.5899		6.39	0.2046
																			6.328	0.00622		6.328	0.0232		6.328	0.0378		6.384	0.6236		6.394	0.1803
																			6.332	0.00959		6.332	0.0059843		6.332	0.0336		6.388	0.5937		6.398	0.2004
																			6.336	0.00088792		6.336	0.0347		6.336	-0.00159		6.392	0.6118		6.402	0.2067
																			6.34	0.00436		6.34	-0.0050058		6.34	-0.00171		6.396	0.5851		6.406	0.1877
																			6.344	0.0202		6.344	-0.0017819		6.344	0.0213		6.4	0.607		6.41	0.1803
																			6.348	0.00972		6.348	0.0118		6.348	0.0229		6.404	0.5542		6.414	0.2004
																			6.352	0.0133		6.352	0.035		6.352	0.0016		6.408	0.615		6.418	0.1982
																			6.356	0.0134		6.356	0.009373		6.356	0.0182		6.412	0.6006		6.422	0.2225
																			6.36	-0.0013		6.36	0.0051912		6.36	0.0261		6.416	0.5942		6.426	0.1909
																			6.364	0.00307		6.364	0.0012669		6.364	0.0397		6.42	0.5723		6.43	0.1708
																			6.368	0.0155		6.368	0.0038831		6.368	0.0203		6.424	0.6353		6.434	0.1909
																			6.372	0.0181		6.372	0.044		6.372	0.00204		6.428	0.5899		6.438	0.2077
																			6.376	0.00788		6.376	0.0163		6.376	-0.00325		6.432	0.6022		6.442	0.1961
																			6.38	0.00931		6.38	0.0249		6.38	0.0208		6.436	0.5397		6.446	0.1972
																			6.384	-0.000103		6.384	0.0405		6.384	0.00312		6.44	0.567		6.45	0.1751
																			6.388	0.014		6.388	0.0214		6.388	0.0353		6.444	0.5536		6.454	0.1698
																			6.392	0.00099803		6.392	0.0253		6.392	0.0041		6.448	0.5686		6.458	0.1919
																			6.396	0.0166		6.396	-0.00052187		6.396	0.0662		6.452	0.5798		6.462	0.1888
																			6.4	0.00181		6.4	0.0036874		6.4	0.0145		6.456	0.6107		6.466	0.1814
																			6.404	0.0112		6.404	0.0166		6.404	0.0109		6.46	0.5712		6.47	0.1761
																			6.408	0.0103		6.408	0.00056993		6.408	0.0157		6.464	0.5803		6.474	0.1835
																			6.412	0.00945		6.412	0.0084151		6.412	0.0336		6.468	0.5595		6.478	0.1961
																			6.416	0.0194		6.416	0.022		6.416	0.0188		6.472	0.5835		6.482	0.1867
																			6.42	0.0286		6.42	0.0032651		6.42	0.0105		6.476	0.5771		6.486	0.1582
																			6.424	0.00777		6.424	0.00059053		6.424	0.0214		6.48	0.568		6.49	0.2035
																			6.428	-0.00617		6.428	0.0496		6.428	0.016		6.484	0.5744		6.494	0.2025
																			6.432	0.00419		6.432	0.0171		6.432	0.0349		6.488	0.5798		6.498	0.1814
																			6.436	0.0172		6.436	0.0298		6.436	0.0367		6.492	0.5723		6.502	0.1982
																			6.44	0.0046		6.44	0.0411		6.44	0.0194		6.496	0.5819		6.506	0.193
																			6.444	0.024		6.444	0.028		6.444	0.0135		6.5	0.552		6.51	0.2067
																			6.448	0.0178		6.448	0.0113		6.448	-0.00154		6.504	0.5894		6.514	0.194
																			6.452	0.0313		6.452	0.0044187		6.452	0.0309		6.508	0.567		6.518	0.2056
																			6.456	0.00638		6.456	0.0307		6.456	0.0195		6.512	0.5355		6.522	0.2267
																			6.46	0.00966		6.46	-0.0098365		6.46	-0.00933		6.516	0.5824		6.526	0.2183
																			6.464	0.0306		6.464	0.0196		6.464	-0.00041667		6.52	0.5824		6.53	0.1898
																			6.468	0.00439		6.468	0.0355		6.468	0.0107		6.524	0.6123		6.534	0.1635
																			6.472	0.0325		6.472	0.0244		6.472	0.0197		6.528	0.5627		6.538	0.2278
																			6.476	0.00565		6.476	0.0171		6.476	0.00259		6.532	0.5702		6.542	0.2193
																			6.48	-0.00413		6.48	0.0003708		6.48	0.0484		6.536	0.6022		6.546	0.2257
																			6.484	-0.00604		6.484	0.0272		6.484	0.0393		6.54	0.5733		6.55	0.1835
																			6.488	0.0105		6.488	0.0322		6.488	0.0296		6.544	0.5621		6.554	0.1856
																			6.492	-0.0163		6.492	0.0055929		6.492	0.0039		6.548	0.5675		6.558	0.1972
																			6.496	0.018		6.496	0.0056135		6.496	0.00084667		6.552	0.5712		6.562	0.1961
																			6.5	0.0277		6.5	0.0018025		6.5	0.0146		6.556	0.599		6.566	0.193
																			6.504	0.00341		6.504	-0.0023175		6.504	0.0389		6.56	0.537		6.57	0.174
																			6.508	0.0157		6.508	0.0266		6.508	0.0249		6.564	0.5579		6.574	0.2056
																			6.512	0.0138		6.512	0.00099223		6.512	-0.0232		6.568	0.6054		6.578	0.1951
																			6.516	-0.00267		6.516	0.0131		6.516	0.00349		6.572	0.5856		6.582	0.2162
																			6.52	0.0118		6.52	0.0129		6.52	0.0224		6.576	0.615		6.586	0.2025
																			6.524	0.0233		6.524	0.0076117		6.524	0.0171		6.58	0.5808		6.59	0.1603
																			6.528	3.1965e-05		6.528	-0.0013905		6.528	0.00451		6.584	0.5814		6.594	0.174
																			6.532	0.0239		6.532	-0.0207		6.532	0.01		6.588	0.5792		6.598	0.2225
																			6.536	-0.00385		6.536	0.0426		6.536	0.00661		6.592	0.6209		6.602	0.1898
																			6.54	-0.0149		6.54	0.0152		6.54	0.0322		6.596	0.5568		6.606	0.2057
																			6.544	0.00181		6.544	0.0402		6.544	0.0573		6.6	0.5621		6.61	0.2078
																			6.548	0.00057893		6.548	0.0266		6.548	0.045		6.604	0.5541		6.614	0.2162
																			6.552	0.0164		6.552	0.0114		6.552	0.0357		6.608	0.5552		6.618	0.1909
																			6.556	0.00255		6.556	0.00088237		6.556	0.0195		6.612	0.5824		6.622	0.1835
																			6.56	0.0277		6.56	0.029		6.56	0.0018		6.616	0.5787		6.626	0.192
																			6.564	0.0356		6.564	0.0040788		6.564	0.0329		6.62	0.5717		6.63	0.2014
																			6.568	0.00512		6.568	0.0292		6.568	0.0129		6.624	0.599		6.634	0.2025
																			6.572	0.0031		6.572	0.0338		6.572	-0.0046		6.628	0.5797		6.638	0.1888
																			6.576	0.0299		6.576	0.0090125		6.576	0.0154		6.632	0.5765		6.642	0.2046
																			6.58	0.0135		6.58	0.0164		6.58	-0.00296		6.636	0.5765		6.646	0.2141
																			6.584	0.00167		6.584	0.0144		6.584	0.031		6.64	0.5739		6.65	0.1667
																			6.588	0.0287		6.588	-0.0034711		6.588	0.00446		6.644	0.5728		6.654	0.1993
																			6.592	-0.00263		6.592	0.0328		6.592	0.0196		6.648	0.6235		6.658	0.2078
																			6.596	0.016		6.596	0.0074675		6.596	0.0251		6.652	0.5578		6.662	0.1835
																			6.6	0.0129		6.6	0.0318		6.6	0.0194		6.656	0.5621		6.666	0.1772
																			6.604	-0.0059		6.604	-0.0028222		6.604	0.0181		6.66	0.5621		6.67	0.212
																			6.608	0.0213		6.608	0.012		6.608	0.0158		6.664	0.5461		6.674	0.2004
																			6.612	0.00113		6.612	0.0121		6.612	0.0118		6.668	0.56		6.678	0.1888
																			6.616	0.0204		6.616	0.011		6.616	0.00942		6.672	0.5199		6.682	0.2004
																			6.62	0.00723		6.62	-0.0115		6.62	0.0231		6.676	0.5706		6.686	0.1898
																			6.624	0.0172		6.624	0.0217		6.624	0.0231		6.68	0.5861		6.69	0.1835
																			6.628	0.0145		6.628	0.0356		6.628	0.0193		6.684	0.592		6.694	0.1835
																			6.632	-0.00641		6.632	0.0276		6.632	0.0338		6.688	0.5642		6.698	0.1941
																			6.636	0.0204		6.636	0.0369		6.636	0.0329		6.692	0.6123		6.702	0.2014
																			6.64	0.00123		6.64	0.0347		6.64	-0.0148		6.696	0.5461		6.706	0.1983
																			6.644	0.0165		6.644	0.0298		6.644	0.0234		6.7	0.5525		6.71	0.2067
																			6.648	-0.00035162		6.648	0.0203		6.648	0.0262		6.704	0.5562		6.714	0.1614
																			6.652	0.00064641		6.652	0.04		6.652	0.0324		6.708	0.6192		6.718	0.1635
																			6.656	0.00986		6.656	-0.0107		6.656	0.00478		6.712	0.569		6.722	0.2004
																			6.66	0.00296		6.66	0.0222		6.66	0.00639		6.716	0.5493		6.726	0.1898
																			6.664	0.00123		6.664	0.0277		6.664	0.0426		6.72	0.5626		6.73	0.212
																			6.668	0.00678		6.668	0.0205		6.668	0.0347		6.724	0.5818		6.734	0.2236
																			6.672	-0.00703		6.672	0.004532		6.672	0.0205		6.728	0.5701		6.738	0.2025
																			6.676	0.0117		6.676	0.0111		6.676	0.0125		6.732	0.5568		6.742	0.1993
																			6.68	0.00443		6.68	0.0089507		6.68	0.0309		6.736	0.5984		6.746	0.1435
																			6.684	-0.00509		6.684	-0.0035535		6.684	-0.00804		6.74	0.5818		6.75	0.2014
																			6.688	0.0017		6.688	0.0221		6.688	0.0166		6.744	0.5664		6.754	0.1793
																			6.692	-0.0258		6.692	0.0422		6.692	0.0112		6.748	0.569		6.758	0.1941
																			6.696	0.00539		6.696	0.0068598		6.696	9.6667e-05		6.752	0.568		6.762	0.1519
																			6.7	0.00563		6.7	0.0344		6.7	0.0645		6.756	0.5317		6.766	0.2014
																			6.704	-0.00696		6.704	-0.0038007		6.704	0.0425		6.76	0.5792		6.77	0.1783
																			6.708	-0.0135		6.708	0.0074675		6.708	-0.0012		6.764	0.6091		6.774	0.1962
																			6.712	0.0135		6.712	0.0401		6.712	0.00803		6.768	0.56		6.778	0.1825
																			6.716	0.0305		6.716	0.024		6.716	-0.00886		6.772	0.5584		6.782	0.1972
																			6.72	0.0116		6.72	0.0135		6.72	0.0186		6.776	0.5487		6.786	0.173
																			6.724	0.018		6.724	0.0319		6.724	0.0352		6.78	0.5754		6.79	0.2057
																			6.728	0.0104		6.728	0.0087447		6.728	0.0119		6.784	0.5749		6.794	0.1709
																			6.732	0.038		6.732	0.00047723		6.732	0.00327		6.788	0.5701		6.798	0.1825
																			6.736	0.00276		6.736	0.0619		6.736	0.00845		6.792	0.5866		6.802	0.2236
																			6.74	0.0275		6.74	0.0268		6.74	-0.0127		6.796	0.5407		6.806	0.1751
																			6.744	0.00232		6.744	0.0033063		6.744	0.0337		6.8	0.5514		6.81	0.1624
																			6.748	-0.00293		6.748	-0.001442		6.748	0.00976		6.804	0.5626		6.814	0.1846
																			6.752	0.00437		6.752	0.0061697		6.752	-0.00369		6.808	0.5621		6.818	0.1804
																			6.756	-0.00822		6.756	0.0091258		6.756	0.0254		6.812	0.5429		6.822	0.1993
																			6.76	0.00207		6.76	0.0125		6.76	0.0142		6.816	0.6037		6.826	0.1846
																			6.764	-0.0115		6.764	0.0156		6.764	0.0397		6.82	0.6181		6.83	0.1772
																			6.768	0.0262		6.768	0.0369		6.768	0.0432		6.824	0.529		6.834	0.1624
																			6.772	-0.00688		6.772	0.0019982		6.772	0.0287		6.828	0.585		6.838	0.2067
																			6.776	0.00504		6.776	-0.0122		6.776	0.0138		6.832	0.6176		6.842	0.1677
																			6.78	0.0183		6.78	0.0097438		6.78	0.0197		6.836	0.5786		6.846	0.174
																			6.784	0.0136		6.784	0.0139		6.784	0.0175		6.84	0.6021		6.85	0.1814
																			6.788	0.00088082		6.788	-0.015		6.788	0.00519		6.844	0.5957		6.854	0.192
																			6.792	0.00252		6.792	0.0104		6.792	0.0232		6.848	0.5829		6.858	0.1962
																			6.796	0.00133		6.796	-0.0045629		6.796	0.0154		6.852	0.5412		6.862	0.192
																			6.8	-0.00822		6.8	0.0169		6.8	0.0018		6.856	0.5525		6.866	0.1604
																			6.804	0.0145		6.804	-0.0127		6.804	0.0154		6.86	0.6032		6.87	0.172
																			6.808	0.00315		6.808	0.0365		6.808	0.00918		6.864	0.5823		6.874	0.1688
																			6.812	0.00722		6.812	0.0275		6.812	-0.0113		6.868	0.561		6.878	0.1857
																			6.816	-0.00938		6.816	0.0070761		6.816	0.00522		6.872	0.5642		6.882	0.2057
																			6.82	0.00426		6.82	-0.0057371		6.82	0.0147		6.876	0.577		6.886	0.1561
																			6.824	-0.00618		6.824	-0.0131		6.824	0.00961		6.88	0.5802		6.89	0.2036
																			6.828	0.00973		6.828	0.0321		6.828	0.0242		6.884	0.5578		6.894	0.1941
																			6.832	-0.00658		6.832	0.005562		6.832	0.00937		6.888	0.5701		6.898	0.1983
																			6.836	-0.00195		6.836	0.0327		6.836	0.00352		6.892	0.5492		6.902	0.1751
																			6.84	0.0235		6.84	-0.0135		6.84	0.0127		6.896	0.5407		6.906	0.1888
																			6.844	0.00542		6.844	0.0149		6.844	0.0284		6.9	0.5754		6.91	0.1741
																			6.848	0.03		6.848	0.0199		6.848	-0.00846		6.904	0.5396		6.914	0.1793
																			6.852	0.0124		6.852	0.00206		6.852	0.00963		6.908	0.5861		6.918	0.1656
																			6.856	0.0143		6.856	0.0406		6.856	0.00132		6.912	0.5551		6.922	0.1625
																			6.86	0.0174		6.86	0.0048101		6.86	-0.00254		6.916	0.5594		6.926	0.1952
																			6.864	0.0183		6.864	0.036		6.864	0.0151		6.92	0.5669		6.93	0.2025
																			6.868	0.0261		6.868	-0.0133		6.868	0.00519		6.924	0.5257		6.934	0.1952
																			6.872	0.00265		6.872	0.0053457		6.872	0.0107		6.928	0.5925		6.938	0.1994
																			6.876	0.00645		6.876	-0.0069216		6.876	0.0347		6.932	0.569		6.942	0.2099
																			6.88	0.00501		6.88	-0.0007725		6.88	0.0299		6.936	0.5839		6.946	0.1846
																			6.884	-9.5896e-05		6.884	0.0251		6.884	0.0126		6.94	0.5775		6.95	0.173
																			6.888	0.0224		6.888	-0.0071482		6.888	0.00634		6.944	0.5615		6.954	0.1899
																			6.892	0.0183		6.892	0.0072203		6.892	0.0284		6.948	0.5807		6.958	0.1814
																			6.896	-0.00013852		6.896	0.0187		6.896	0.0124		6.952	0.5567		6.962	0.1783
																			6.9	0.0172		6.9	0.0046144		6.9	0.0288		6.956	0.553		6.966	0.1646
																			6.904	0.00792		6.904	0.0035535		6.904	-0.0011		6.96	0.5978		6.97	0.1762
																			6.908	0.0161		6.908	0.0037595		6.908	0.0111		6.964	0.6069		6.974	0.1793
																			6.912	0.00917		6.912	0.0093833		6.912	0.0176		6.968	0.5546		6.978	0.173
																			6.916	0.00050079		6.916	0.0021939		6.916	0.0249		6.972	0.5524		6.982	0.1793
																			6.92	-0.0146		6.92	0.0223		6.92	0.0494		6.976	0.5412		6.986	0.1825
																			6.924	0.00549		6.924	-0.0024308		6.924	-0.00331		6.98	0.5567		6.99	0.1635
																			6.928	0.00057893		6.928	0.0215		6.928	0.0147		6.984	0.5364		6.994	0.1656
																			6.932	-0.0151		6.932	0.0082812		6.932	0.0147		6.988	0.5604		6.998	0.1804
																			6.936	0.0106		6.936	-0.0072821		6.936	0.0519		6.992	0.5412		7.002	0.1762
																			6.94	0.00699		6.94	-0.0054281		6.94	0.00725		6.996	0.5877		7.006	0.1793
																			6.944	-0.00751		6.944	0.0077559		6.944	0.00632		7	0.5706		7.01	0.1709
																			6.948	-0.00503		6.948	0.0081988		6.948	0.0196		7.004	0.5289		7.014	0.1804
																			6.952	0.0202		6.952	0.0204		6.952	0.0468		7.008	0.5546		7.018	0.172
																			6.956	0.00475		6.956	0.0208		6.956	-0.00625		7.012	0.5273		7.022	0.1825
																			6.96	-0.00743		6.96	-0.0012257		6.96	0.0179		7.016	0.546		7.026	0.1857
																			6.964	0.00942		6.964	-0.0046453		6.964	0.00554		7.02	0.5786		7.03	0.1667
																			6.968	-0.00109		6.968	0.0217		6.968	0.0171		7.024	0.5444		7.034	0.1646
																			6.972	-0.00859		6.972	0.0092288		6.972	0.0197		7.028	0.5978		7.038	0.2015
																			6.976	-0.0141		6.976	0.0035226		6.976	-0.00362		7.032	0.5529		7.042	0.154
																			6.98	-0.00683		6.98	0.0028943		6.98	-0.00762		7.036	0.5722		7.046	0.154
																			6.984	0.0281		6.984	-0.015		6.984	0.00533		7.04	0.5754		7.05	0.1667
																			6.988	-0.00825		6.988	-0.00069353		6.988	0.033		7.044	0.538		7.054	0.193
																			6.992	0.00327		6.992	0.0285		6.992	-0.00391		7.048	0.5284		7.058	0.1899
																			6.996	-0.0142		6.996	0.0508		6.996	-0.0171		7.052	0.57		7.062	0.1656
																			7	-0.00204		7	0.0099086		7	0.017		7.056	0.5647		7.066	0.1709
																			7.004	0.019		7.004	0.0168		7.004	0.0244		7.06	0.5311		7.07	0.1973
																			7.008	0.00426		7.008	0.0295		7.008	0.0212		7.064	0.546		7.074	0.1688
																			7.012	-0.00706		7.012	0.0016377		7.012	-0.00848		7.068	0.5289		7.078	0.1519
																			7.016	-0.00147		7.016	0.0284		7.016	-0.0146		7.072	0.6106		7.082	0.1561
																			7.02	0.016		7.02	0.0078383		7.02	0.0267		7.076	0.5236		7.086	0.1656
																			7.024	-0.00532		7.024	6.8667e-06		7.024	0.0379		7.08	0.5754		7.09	0.1814
																			7.028	-0.00195		7.028	0.026		7.028	-0.0226		7.084	0.5625		7.094	0.1804
																			7.032	0.00743		7.032	-0.0164		7.032	0.0331		7.088	0.5743		7.098	0.1941
																			7.036	0.00815		7.036	0.0025132		7.036	0.0283		7.092	0.5438		7.102	0.1593
																			7.04	0.00613		7.04	0.0393		7.04	0.0263		7.096	0.5887		7.106	0.154
																			7.044	0.00534		7.044	0.0504		7.044	0.00619		7.1	0.5775		7.11	0.1836
																			7.048	0.00583		7.048	0.0135		7.048	-0.0052		7.104	0.5828		7.114	0.1709
																			7.052	0.0128		7.052	-0.0063551		7.052	0.00725		7.108	0.5567		7.118	0.1445
																			7.056	0.00365		7.056	0.0138		7.056	0.0133		7.112	0.5252		7.122	0.1677
																			7.06	-0.00054696		7.06	1.03e-05		7.06	-0.00081333		7.116	0.5428		7.126	0.1561
																			7.064	0.00447		7.064	0.0125		7.064	0.0126		7.12	0.5422		7.13	0.1561
																			7.068	-0.00341		7.068	0.0246		7.068	0.00034		7.124	0.5732		7.134	0.1814
																			7.072	0.00317		7.072	-0.0138		7.072	0.00334		7.128	0.5802		7.138	0.1519
																			7.076	-0.00775		7.076	0.0418		7.076	-0.00026667		7.132	0.5609		7.142	0.1909
																			7.08	0.00221		7.08	0.0158		7.08	0.0281		7.136	0.5615		7.146	0.1646
																			7.084	0.00788		7.084	0.0223		7.084	0.0118		7.14	0.5508		7.15	0.1814
																			7.088	-0.00935		7.088	0.0317		7.088	0.00446		7.144	0.5444		7.154	0.173
																			7.092	-0.00067482		7.092	0.0119		7.092	0.0135		7.148	0.5785		7.158	0.1562
																			7.096	-0.00692		7.096	0.01		7.096	0.00195		7.152	0.5534		7.162	0.1857
																			7.1	0.00057537		7.1	0.0238		7.1	0.0337		7.156	0.5721		7.166	0.152
																			7.104	-0.00584		7.104	-0.0002163		7.104	-0.00601		7.16	0.5967		7.17	0.1614
																			7.108	0.00481		7.108	0.0075808		7.108	0.0188		7.164	0.5668		7.174	0.1752
																			7.112	0.00682		7.112	-0.0103		7.112	0.0202		7.168	0.5417		7.178	0.1699
																			7.116	0.0224		7.116	-0.00079997		7.116	-0.0062		7.172	0.5358		7.182	0.1857
																			7.12	0.0154		7.12	0.0026368		7.12	-0.00984		7.176	0.5428		7.186	0.1752
																			7.124	0.00529		7.124	0.0207		7.124	0.0132		7.18	0.5668		7.19	0.1583
																			7.128	0.0288		7.128	-0.019		7.128	-0.0119		7.184	0.5588		7.194	0.2005
																			7.132	0.00126		7.132	-0.0039449		7.132	0.0266		7.188	0.5465		7.198	0.1636
																			7.136	-0.00133		7.136	0.0011845		7.136	0.00432		7.192	0.5081		7.202	0.1688
																			7.14	0.0214		7.14	-0.0156		7.14	0.012		7.196	0.5497		7.206	0.152
																			7.144	0.0161		7.144	0.0256		7.144	0.0401		7.2	0.547		7.21	0.192
																			7.148	0.00088082		7.148	0.0035741		7.148	0.00295		7.204	0.5417		7.214	0.1435
																			7.152	0.0237		7.152	0.0119		7.152	0.00602		7.208	0.5497		7.218	0.1699
																			7.156	0.0236		7.156	0.0185		7.156	0.0157		7.212	0.5054		7.222	0.1593
																			7.16	0.00766		7.16	0.0085078		7.16	0.0209		7.216	0.523		7.226	0.1773
																			7.164	-0.00335		7.164	0.0093524		7.164	0.00496		7.22	0.5524		7.23	0.173
																			7.168	-0.00229		7.168	0.0155		7.168	-0.0133		7.224	0.5379		7.234	0.1815
																			7.172	0.0147		7.172	0.0168		7.172	0.0172		7.228	0.5769		7.238	0.2057
																			7.176	0.0152		7.176	0.002678		7.176	0.00524		7.232	0.5711		7.242	0.1414
																			7.18	-0.00713		7.18	0.0182		7.18	0.00017		7.236	0.5508		7.246	0.1678
																			7.184	0.00331		7.184	-0.0134		7.184	0.0207		7.24	0.5775		7.25	0.1488
																			7.188	0.0131		7.188	0.0078589		7.188	0.00432		7.244	0.5604		7.254	0.1983
																			7.192	0.0131		7.192	-0.0031003		7.192	0.00239		7.248	0.5203		7.258	0.1941
																			7.196	-0.0158		7.196	-0.0053457		7.196	-0.00234		7.252	0.5379		7.262	0.1773
																			7.2	0.00802		7.2	0.0115		7.2	-0.0105		7.256	0.5524		7.266	0.1657
																			7.204	-0.0126		7.204	0.0506		7.204	-0.00047		7.26	0.5892		7.27	0.1667
																			7.208	0.00375		7.208	-0.0099498		7.208	-0.00177		7.264	0.5214		7.274	0.1657
																			7.212	-0.00311		7.212	0.0075808		7.212	-0.00754		7.268	0.5545		7.278	0.1688
																			7.216	0.0239		7.216	-0.0039758		7.216	0.0362		7.272	0.5641		7.282	0.1614
																			7.22	0.00207		7.22	-0.0002163		7.22	0.0488		7.276	0.5411		7.286	0.1752
																			7.224	0.003		7.224	-0.0075911		7.224	-0.00701		7.28	0.5582		7.29	0.1783
																			7.228	-0.00723		7.228	0.018		7.228	0.00261		7.284	0.5273		7.294	0.1688
																			7.232	-0.00177		7.232	0.0206		7.232	0.00087667		7.288	0.5737		7.298	0.1657
																			7.236	0.0102		7.236	0.0095687		7.236	0.0038		7.292	0.5251		7.302	0.1899
																			7.24	0.0119		7.24	0.0018849		7.24	0.0329		7.296	0.5422		7.306	0.1657
																			7.244	0.00088792		7.244	-0.0090228		7.244	0.0195		7.3	0.5422		7.31	0.1815
																			7.248	-0.00177		7.248	0.0166		7.248	-0.00101		7.304	0.5433		7.314	0.1678
																			7.252	0.0401		7.252	-0.0121		7.252	-0.00418		7.308	0.5897		7.318	0.1435
																			7.256	0.0143		7.256	-0.0031827		7.256	0.00939		7.312	0.5235		7.322	0.1593
																			7.26	0.0124		7.26	0.016		7.26	0.0295		7.316	0.5491		7.326	0.1562
																			7.264	0.00603		7.264	0.0068598		7.264	0.0159		7.32	0.5588		7.33	0.1614
																			7.268	0.00494		7.268	0.0318		7.268	0.0262		7.324	0.5262		7.334	0.1688
																			7.272	0.00519		7.272	-0.0025441		7.272	-0.00024667		7.328	0.5534		7.338	0.1667
																			7.276	0.0214		7.276	0.0060358		7.276	0.0322		7.332	0.5513		7.342	0.1646
																			7.28	0.0014		7.28	0.0287		7.28	0.00632		7.336	0.5726		7.346	0.1709
																			7.284	-0.00267		7.284	0.0215		7.284	0.0171		7.34	0.5849		7.35	0.1783
																			7.288	0.0098		7.288	-0.0053148		7.288	0.00326		7.344	0.5523		7.354	0.1709
																			7.292	0.0164		7.292	0.0219		7.292	-0.00381		7.348	0.5267		7.358	0.1646
																			7.296	0.00386		7.296	0.0246		7.296	0.0367		7.352	0.5678		7.362	0.1614
																			7.3	0.0219		7.3	0.0236		7.3	0.00817		7.356	0.5742		7.366	0.1446
																			7.304	0.00668		7.304	-0.0061388		7.304	0.00453		7.36	0.5358		7.37	0.1499
																			7.308	0.00647		7.308	-0.0040891		7.308	0.00327		7.364	0.5518		7.374	0.1625
																			7.312	0.0031		7.312	0.0217		7.312	-0.00926		7.368	0.5678		7.378	0.1551
																			7.316	-0.0227		7.316	0.0060564		7.316	-0.0201		7.372	0.5678		7.382	0.1593
																			7.32	0.00772		7.32	0.0304		7.32	0.0139		7.376	0.5144		7.386	0.1414
																			7.324	0.0332		7.324	0.0407		7.324	0.0102		7.38	0.5593		7.39	0.1804
																			7.328	-0.00218		7.328	-0.0091876		7.328	0.0126		7.384	0.5806		7.394	0.1593
																			7.332	0.0208		7.332	0.0276		7.332	0.0206		7.388	0.532		7.398	0.1657
																			7.336	-0.00221		7.336	0.0364		7.336	0.00776		7.392	0.5283		7.402	0.1667
																			7.34	0.00413		7.34	0.0145		7.34	0.0188		7.396	0.5577		7.406	0.172
																			7.344	0.0108		7.344	-0.0042539		7.344	0.00739		7.4	0.5149		7.41	0.1752
																			7.348	-0.0138		7.348	-0.0111		7.348	-0.0034		7.404	0.5374		7.414	0.1752
																			7.352	0.0127		7.352	0.0088477		7.352	-0.00611		7.408	0.5598		7.418	0.1393
																			7.356	0.0114		7.356	0.0181		7.356	0.00026333		7.412	0.5267		7.422	0.1583
																			7.36	0.00034096		7.36	0.0053663		7.36	-0.00718		7.416	0.5235		7.426	0.1636
																			7.364	0.00494		7.364	0.0133		7.364	-0.00904		7.42	0.5587		7.43	0.173
																			7.368	0.00638		7.368	-0.0021836		7.368	-0.00090333		7.424	0.5448		7.434	0.153
																			7.372	0.0207		7.372	0.007519		7.372	0.0134		7.428	0.5507		7.438	0.1488
																			7.376	-0.0266		7.376	0.0376		7.376	0.0166		7.432	0.5614		7.442	0.1678
																			7.38	0.00040844		7.38	0.0133		7.38	0.0277		7.436	0.5699		7.446	0.1657
																			7.384	0.00986		7.384	0.0098777		7.384	0.011		7.44	0.5721		7.45	0.1699
																			7.388	-0.0057		7.388	0.0285		7.388	0.00989		7.444	0.5865		7.454	0.1825
																			7.392	-0.00601		7.392	-0.0007725		7.392	0.0178		7.448	0.5641		7.458	0.1657
																			7.396	0.00352		7.396	0.0291		7.396	-0.00749		7.452	0.5464		7.462	0.1267
																			7.4	-0.00378		7.4	-0.0147		7.4	-0.00855		7.456	0.5694		7.466	0.1741
																			7.404	0.00822		7.404	0.0056753		7.404	0.0294		7.46	0.5454		7.47	0.1857
																			7.408	0.0106		7.408	0.0186		7.408	-0.017		7.464	0.5651		7.474	0.1425
																			7.412	-0.00314		7.412	0.0199		7.412	0.00717		7.468	0.5571		7.478	0.1457
																			7.416	0.0146		7.416	-5.15e-05		7.416	0.0181		7.472	0.556		7.482	0.172
																			7.42	0.00658		7.42	0.0134		7.42	0.0174		7.476	0.5352		7.486	0.1762
																			7.424	0.00874		7.424	0.0187		7.424	-0.00576		7.48	0.5496		7.49	0.1488
																			7.428	-0.00638		7.428	0.0076014		7.428	-0.0158		7.484	0.5496		7.494	0.1583
																			7.432	-0.00781		7.432	0.0266		7.432	-0.0336		7.488	0.5571		7.498	0.1657
																			7.436	-0.0172		7.436	0.0326		7.436	0.0208		7.492	0.5315		7.502	0.1457
																			7.44	-0.0139		7.44	0.019		7.44	0.00608		7.496	0.5699		7.506	0.1636
																			7.444	-0.0029		7.444	-0.0193		7.444	0.0196		7.5	0.5795		7.51	0.1594
																			7.448	0.00695		7.448	-0.0092494		7.448	0.0345		7.504	0.5528		7.514	0.1636
																			7.452	0.00815		7.452	0.0046041		7.452	0.0144		7.508	0.5123		7.518	0.1889
																			7.456	-0.00335		7.456	-0.0067465		7.456	-0.00298		7.512	0.508		7.522	0.1794
																			7.46	0.0112		7.46	0.0083327		7.46	0.0304		7.516	0.5053		7.526	0.1478
																			7.464	0.00484		7.464	0.0071894		7.464	0.0161		7.52	0.5347		7.53	0.1689
																			7.468	0.00866		7.468	0.0297		7.468	0.00954		7.524	0.5139		7.534	0.1773
																			7.472	0.00218		7.472	-0.015		7.472	0.0148		7.528	0.5491		7.538	0.1467
																			7.476	0.00559		7.476	0.0031003		7.476	0.0235		7.532	0.5523		7.542	0.1889
																			7.48	-0.00543		7.48	-0.0039243		7.48	0.00537		7.536	0.555		7.546	0.153
																			7.484	-0.00311		7.484	0.0433		7.484	0.0301		7.54	0.5534		7.55	0.1267
																			7.488	-0.00641		7.488	-0.002575		7.488	0.0448		7.544	0.5758		7.554	0.153
																			7.492	-0.00676		7.492	-0.0041715		7.492	0.00753		7.548	0.5352		7.558	0.1615
																			7.496	0.00426		7.496	0.0367		7.496	-0.00247		7.552	0.5512		7.562	0.1668
																			7.5	0.0015		7.5	-0.0014729		7.5	0.0195		7.556	0.547		7.566	0.172
																			7.504	0.0116		7.504	0.0019982		7.504	0.00067667		7.56	0.5571		7.57	0.1615
																			7.508	-0.00768		7.508	0.0119		7.508	0.0357		7.564	0.5331		7.574	0.1699
																			7.512	0.00882		7.512	0.0025029		7.512	-0.0116		7.568	0.5993		7.578	0.1573
																			7.516	0.0103		7.516	-0.00097507		7.516	0.0423		7.572	0.509		7.582	0.1478
																			7.52	-0.00908		7.52	-0.0116		7.52	-0.00247		7.576	0.5715		7.586	0.1446
																			7.524	0.0136		7.524	-0.0020394		7.524	0.00881		7.58	0.5726		7.59	0.1552
																			7.528	0.00047948		7.528	0.0399		7.528	-0.0148		7.584	0.5448		7.594	0.153
																			7.532	0.00707		7.532	0.0226		7.532	-0.00176		7.588	0.5405		7.598	0.1625
[truncated: 1,075 more rows]
[truncated: 13 more columns]

## Sheet: Fig. 3
Fig. 3a							Fig. 3b
	Parent state	R234 neutralized	R286 neutralized	R338 neutralized				Parent state	R234 neutralized	R286 neutralized	R338 neutralized
Time(μs)	Number of water molecules						Time(μs)	Inter-subunit distance (Å)
0	97	108	120	120			0	33.735	34.093	34.419	34.352
0.001	115	105	117	133			0.001	33.882	34.061	34.002	34.568
0.002	108	111	115	126			0.002	33.599	34.085	34.173	34.589
0.003	114	106	113	122			0.003	33.778	34.142	33.918	34.287
0.004	115	108	132	116			0.004	33.889	34.466	33.958	34.488
0.005	117	101	110	122			0.005	33.73	34.145	33.982	34.395
0.006	121	104	120	118			0.006	33.987	34.039	34.04	34.657
0.007	121	114	128	125			0.007	33.928	34.15	34.104	34.5
0.008	128	101	128	119			0.008	34.091	34.129	34.011	34.491
0.009	113	120	122	110			0.009	33.864	34.124	34.115	34.404
0.01	115	116	121	122			0.01	34.098	34.254	34.508	34.546
0.011	118	116	125	132			0.011	34.38	34.222	34.171	34.421
0.012	115	117	123	123			0.012	34.124	34.134	33.932	34.335
0.013	120	112	124	120			0.013	34.272	34.27	34.204	34.498
0.014	118	113	122	132			0.014	34.058	34.021	33.823	34.372
0.015	117	113	124	120			0.015	34.311	33.95	34.148	34.315
0.016	120	109	127	114			0.016	34.011	34.329	34.058	34.278
0.017	122	103	128	115			0.017	33.976	34.456	34.224	34.196
0.018	105	107	127	132			0.018	33.985	34.512	34.147	34.43
0.019	122	114	123	122			0.019	34.071	34.557	34.1	34.463
0.02	121	114	122	117			0.02	34.03	34.416	34.486	34.671
0.021	122	112	125	126			0.021	34.093	34.312	34.324	34.593
0.022	119	115	130	127			0.022	33.997	34.258	34.131	34.631
0.023	122	106	130	133			0.023	33.914	34.169	34.067	34.524
0.024	117	116	132	127			0.024	34.12	34.296	33.894	34.618
0.025	124	111	134	126			0.025	34.074	34.234	33.966	34.737
0.026	120	118	129	125			0.026	33.943	34.25	33.996	34.9
0.027	106	118	126	127			0.027	34.09	34.243	33.983	34.942
0.028	118	110	118	121			0.028	34.032	34.199	33.862	34.884
0.029	122	109	136	126			0.029	33.841	34.165	33.944	34.718
0.03	123	121	128	128			0.03	33.886	34.099	33.965	34.682
0.031	118	114	132	129			0.031	34.016	34.152	33.979	34.82
0.032	118	116	127	122			0.032	34.014	34.321	34.027	34.729
0.033	116	112	121	128			0.033	34.191	34.165	33.984	34.679
0.034	115	116	122	129			0.034	34.116	34.139	34.182	34.859
0.035	114	116	131	131			0.035	33.837	34.172	34.168	34.882
0.036	116	112	127	118			0.036	34.107	34.091	34.522	34.601
0.037	115	111	127	133			0.037	34.214	34.251	34.197	34.842
0.038	108	118	120	124			0.038	34.04	34.135	34.155	34.859
0.039	119	113	125	133			0.039	34.326	34.301	34.096	34.709
0.04	120	114	120	132			0.04	34.399	34.134	34.132	34.735
0.041	123	112	129	131			0.041	34.297	34.301	34.292	34.756
0.042	122	114	127	126			0.042	34.351	34.185	34.214	35.113
0.043	123	115	125	135			0.043	34.067	34.182	34.079	34.892
0.044	126	117	117	129			0.044	34.024	34.171	34.5	34.767
0.045	123	120	129	130			0.045	34.306	33.851	34.357	34.774
0.046	118	116	122	120			0.046	34.295	33.672	34.44	34.78
0.047	110	117	132	128			0.047	34.331	33.949	34.386	35.034
0.048	117	117	136	121			0.048	34.31	34.248	34.191	34.899
0.049	123	108	129	124			0.049	34.247	34.228	34.303	34.979
0.05	128	105	129	132			0.05	34.053	34.185	34.386	34.927
0.051	114	111	129	132			0.051	34.116	34.053	34.224	34.661
0.052	118	119	136	123			0.052	34.499	34.125	34.22	34.671
0.053	119	114	132	128			0.053	34.253	34.285	34.278	34.86
0.054	118	113	123	124			0.054	34.136	34.07	34.515	34.669
0.055	120	120	135	125			0.055	34.286	34.098	34.408	34.827
0.056	117	117	141	119			0.056	34.196	33.777	34.594	34.883
0.057	118	119	131	126			0.057	34.254	34.163	34.616	34.994
0.058	116	119	121	126			0.058	34.357	34.093	34.373	34.8
0.059	122	112	132	128			0.059	34.269	34.062	34.519	35.109
0.06	126	117	128	131			0.06	34.284	34	34.424	35.101
0.061	113	110	138	133			0.061	34.416	34.051	34.186	34.901
0.062	111	111	133	138			0.062	34.256	33.897	34.338	34.956
0.063	112	119	143	125			0.063	34.309	34.01	34.237	34.898
0.064	116	113	136	130			0.064	34.288	33.96	34.329	35.03
0.065	116	110	135	120			0.065	34.35	34.105	34.429	34.964
0.066	115	109	134	125			0.066	34.403	34.075	34.248	35.006
0.067	116	111	131	122			0.067	34.057	34.166	34.177	35.085
0.068	120	110	135	121			0.068	34.331	33.95	34.369	35.202
0.069	124	117	131	118			0.069	34.342	34.042	34.369	35.063
0.07	123	115	133	136			0.07	34.188	33.867	34.426	35.099
0.071	127	118	132	132			0.071	34.221	34.098	34.51	34.753
0.072	123	117	138	139			0.072	34.217	34.163	34.54	35.231
0.073	122	113	138	138			0.073	34.464	34.112	34.471	34.925
0.074	126	111	129	135			0.074	34.517	33.933	34.429	34.758
0.075	124	117	126	135			0.075	34.356	34.142	34.269	34.758
0.076	114	106	127	141			0.076	34.462	33.979	34.117	35.13
0.077	124	107	139	141			0.077	34.384	33.879	34.48	35.138
0.078	119	108	131	132			0.078	34.344	34.057	34.532	35.015
0.079	124	113	142	133			0.079	34.453	34.054	34.415	34.944
0.08	120	119	125	134			0.08	34.602	34.057	34.605	35.058
0.081	125	118	130	131			0.081	34.58	34.015	34.532	35.092
0.082	123	109	125	128			0.082	34.522	34.216	34.554	35.102
0.083	110	113	120	124			0.083	34.486	34.048	34.661	34.904
0.084	114	108	120	136			0.084	34.416	34.049	34.288	35.045
0.085	122	109	128	137			0.085	34.226	34.047	34.385	35.051
0.086	116	114	128	135			0.086	34.524	34.029	34.567	35.037
0.087	115	114	121	133			0.087	34.359	33.986	34.465	34.913
0.088	120	116	138	130			0.088	34.216	34.134	34.253	35.123
0.089	117	116	127	134			0.089	34.258	34.068	34.326	35.038
0.09	118	114	127	119			0.09	34.317	34.098	34.452	35.132
0.091	116	118	120	119			0.091	34.466	33.985	34.423	34.955
0.092	117	109	125	119			0.092	34.615	34.242	34.284	34.785
0.093	112	110	123	118			0.093	34.336	34.301	34.39	34.991
0.094	114	106	129	114			0.094	34.392	34.066	34.216	34.851
0.095	105	116	124	118			0.095	34.17	34.165	34.752	34.911
0.096	108	110	123	110			0.096	34.271	33.906	34.46	34.835
0.097	106	111	126	109			0.097	34.365	34.121	34.648	35.017
0.098	110	115	135	115			0.098	34.341	34.199	34.409	34.894
0.099	111	114	131	113			0.099	34.281	33.843	34.43	34.987
0.1	110	116	140	116			0.1	34.154	33.864	34.406	34.898
0.101	106	115	132	118			0.101	34.25	33.879	34.284	35.009
0.102	116	116	134	111			0.102	34.377	34.032	34.226	34.943
0.103	124	114	125	108			0.103	34.464	34.052	34.409	35.276
0.104	123	108	133	120			0.104	34.394	33.971	34.445	35.042
0.105	121	113	131	111			0.105	34.629	34.117	34.686	34.888
0.106	110	113	136	113			0.106	34.629	34.06	34.457	34.981
0.107	116	117	135	117			0.107	34.204	33.981	34.628	34.79
0.108	111	117	130	112			0.108	34.464	34.129	34.539	34.767
0.109	119	113	126	122			0.109	34.398	34.166	34.662	35.089
0.11	112	115	126	119			0.11	34.206	34.191	34.64	34.865
0.111	116	119	131	121			0.111	33.906	33.828	34.855	34.847
0.112	108	123	125	110			0.112	34.019	34.128	34.395	34.592
0.113	118	109	129	116			0.113	34.178	34.098	34.568	35.029
0.114	115	114	126	124			0.114	33.96	34.215	34.706	34.965
0.115	113	109	126	127			0.115	34.136	34.18	34.543	34.917
0.116	125	110	128	112			0.116	34.202	33.888	34.351	35.005
0.117	114	113	128	112			0.117	34.274	33.933	34.818	34.949
0.118	121	118	132	118			0.118	34.416	34.099	34.545	34.991
0.119	112	112	121	120			0.119	34.361	34.018	34.489	34.904
0.12	112	118	122	121			0.12	34.321	33.859	34.704	34.955
0.121	121	114	119	112			0.121	34.297	33.818	34.684	34.952
0.122	118	110	123	116			0.122	34.135	33.963	34.691	35.244
0.123	123	115	132	113			0.123	34.1	34.111	34.788	35.343
0.124	118	117	126	108			0.124	34.019	34.161	34.577	35.245
0.125	126	113	135	118			0.125	33.746	34.226	34.711	35.257
0.126	114	114	136	127			0.126	34.057	33.947	34.652	35.19
0.127	105	114	132	117			0.127	34.027	34.01	34.823	34.838
0.128	125	112	131	120			0.128	34.179	33.992	34.636	34.81
0.129	114	111	135	112			0.129	34.084	34.173	34.86	34.454
0.13	121	109	139	121			0.13	34.106	34.138	34.662	34.537
0.131	122	109	123	119			0.131	34.059	33.863	34.7	34.509
0.132	121	111	124	113			0.132	33.989	33.787	34.376	34.702
0.133	118	107	123	127			0.133	34.002	33.906	34.716	34.581
0.134	119	107	120	122			0.134	34.237	34.135	34.613	34.627
0.135	123	111	121	129			0.135	34.072	34.065	34.564	34.875
0.136	122	111	120	132			0.136	33.849	34.033	34.658	35.023
0.137	119	112	124	126			0.137	33.875	34.269	34.685	34.642
0.138	120	109	133	127			0.138	33.994	34.223	34.606	34.935
0.139	118	113	127	124			0.139	34.044	34.173	34.737	35.182
0.14	122	110	127	128			0.14	34.002	34.088	34.44	35.001
0.141	123	112	126	132			0.141	34.033	34.089	34.491	35.172
0.142	121	111	128	131			0.142	33.938	34.098	34.673	35.338
0.143	119	110	123	139			0.143	33.989	33.963	34.644	35.301
0.144	122	117	116	139			0.144	33.965	33.936	34.522	35.144
0.145	122	115	122	138			0.145	34.086	34.052	34.757	35.218
0.146	119	127	126	129			0.146	34.314	33.863	34.604	34.896
0.147	124	115	125	139			0.147	34.107	33.892	34.617	35.001
0.148	115	122	125	143			0.148	34.359	34.024	34.572	35.187
0.149	123	114	126	131			0.149	34.257	33.837	34.577	34.937
0.15	129	112	131	128			0.15	33.993	33.964	34.533	35.05
0.151	117	118	123	121			0.151	33.948	33.912	34.461	35.052
0.152	133	105	130	128			0.152	34.033	33.746	34.863	35.082
0.153	123	110	127	138			0.153	34.133	33.866	34.963	34.908
0.154	120	113	130	123			0.154	34.062	33.897	34.645	34.848
0.155	122	110	134	123			0.155	34.017	33.89	34.658	34.454
0.156	124	117	134	129			0.156	34.182	33.733	34.676	35.021
0.157	118	114	126	130			0.157	34.377	33.957	34.823	34.634
0.158	115	116	122	133			0.158	34.145	33.818	34.372	34.634
0.159	118	109	130	122			0.159	33.999	33.765	34.602	34.632
0.16	117	114	128	123			0.16	34.06	33.838	34.47	34.903
0.161	119	108	123	115			0.161	34.088	33.698	34.52	34.661
0.162	108	118	127	122			0.162	34.086	33.752	34.399	34.761
0.163	123	111	137	130			0.163	34.203	33.855	34.633	34.776
0.164	116	111	134	139			0.164	34.488	33.787	34.377	35.014
0.165	126	114	148	126			0.165	34.118	33.863	34.501	34.837
0.166	124	111	129	131			0.166	34.128	33.996	34.407	34.714
0.167	123	113	133	131			0.167	34.204	33.902	34.414	34.876
0.168	127	114	129	137			0.168	34.246	34.102	34.273	34.778
0.169	125	109	131	140			0.169	34.063	33.982	34.287	34.668
0.17	121	110	135	140			0.17	34.239	33.889	34.47	34.824
0.171	120	107	127	138			0.171	34.216	34.083	34.529	34.587
0.172	117	113	128	135			0.172	34.086	34.101	34.539	34.73
0.173	114	112	136	135			0.173	34.325	33.888	34.611	34.839
0.174	118	116	124	135			0.174	34.179	33.919	34.521	34.715
0.175	114	108	131	137			0.175	34.118	33.853	34.642	34.652
0.176	109	114	120	128			0.176	34.32	33.941	34.599	34.352
0.177	119	112	120	136			0.177	34.402	33.867	34.558	34.757
0.178	117	113	116	122			0.178	34.155	34.004	34.203	34.477
0.179	126	106	121	133			0.179	34.149	34.006	34.391	34.253
0.18	124	123	116	145			0.18	33.923	33.92	34.403	34.373
0.181	125	111	120	131			0.181	34.424	34.091	34.443	34.392
0.182	117	117	120	126			0.182	34.183	34.121	34.385	34.315
0.183	122	106	112	127			0.183	34.305	33.951	34.294	34.19
0.184	121	107	121	123			0.184	34.221	34.051	34.446	34.307
0.185	120	105	124	138			0.185	34.106	33.942	34.257	34.242
0.186	116	116	129	126			0.186	34.077	34.011	34.415	34.282
0.187	116	112	128	137			0.187	34.005	34.036	34.625	34.413
0.188	116	110	122	138			0.188	33.907	34.042	34.598	34.357
0.189	116	116	123	140			0.189	33.899	34.057	34.585	34.141
0.19	111	115	123	133			0.19	33.914	33.761	34.358	34.083
0.191	118	116	125	135			0.191	33.975	34.128	34.421	33.789
0.192	112	113	120	148			0.192	33.879	33.909	34.643	33.917
0.193	116	112	123	137			0.193	33.839	33.913	34.642	33.981
0.194	111	118	126	142			0.194	33.952	33.964	34.598	33.967
0.195	105	114	127	136			0.195	34.031	33.933	34.617	33.811
0.196	106	106	120	136			0.196	33.905	34.1	34.611	34.029
0.197	111	106	124	139			0.197	34.094	33.91	34.633	33.97
0.198	115	116	122	139			0.198	34.05	34.193	34.672	34.135
0.199	113	111	115	136			0.199	33.973	34.109	34.936	34.138
0.2	120	104	129	141			0.2	34.075	33.997	34.549	34.091
0.201	115	113	125	145			0.201	33.957	33.977	34.751	34.257
0.202	118	103	132	133			0.202	33.968	33.898	34.723	34.032
0.203	122	117	131	142			0.203	33.98	34.026	34.746	33.879
0.204	122	114	124	125			0.204	34.231	33.938	34.628	34.026
0.205	122	114	136	141			0.205	34.054	33.899	34.609	34.074
0.206	117	112	125	132			0.206	34.052	34.08	34.804	34.054
0.207	118	105	129	134			0.207	34.053	33.99	34.902	34.193
0.208	119	108	131	138			0.208	34.052	34.146	34.713	33.901
0.209	110	105	129	127			0.209	33.943	33.845	34.735	33.997
0.21	116	107	125	130			0.21	33.806	33.964	34.723	33.944
0.211	108	113	127	135			0.211	34.008	34.032	34.601	33.996
0.212	115	107	132	150			0.212	33.969	34.093	34.599	34.223
0.213	120	120	138	143			0.213	34.194	34.084	34.566	34.182
0.214	125	108	142	139			0.214	34.126	34.101	34.829	34.238
0.215	127	114	135	139			0.215	34.043	34.037	34.587	34.107
0.216	114	108	142	142			0.216	34.164	33.922	34.496	34.183
0.217	111	104	138	154			0.217	34.191	33.984	34.514	34.172
0.218	109	106	132	140			0.218	34.205	33.949	34.337	34.137
0.219	115	115	129	145			0.219	33.974	33.911	34.435	34.053
0.22	114	120	128	135			0.22	34.254	34.104	34.478	33.998
0.221	109	107	133	153			0.221	34.169	34.117	34.434	34.368
0.222	118	116	131	135			0.222	34.193	34.006	34.471	33.946
0.223	115	113	133	147			0.223	34.092	34.069	34.458	33.833
0.224	121	117	120	157			0.224	34.128	34.074	34.538	33.911
0.225	124	115	124	141			0.225	34.277	34.025	34.618	33.922
0.226	123	113	129	145			0.226	34.004	33.931	34.45	33.935
0.227	127	109	124	144			0.227	33.983	33.992	34.427	34.139
0.228	117	107	119	144			0.228	34.203	34.146	34.598	33.861
0.229	114	111	128	151			0.229	34.248	33.918	34.47	33.912
0.23	117	112	121	159			0.23	34.08	33.884	34.62	34.222
0.231	117	116	125	156			0.231	34.408	33.877	34.365	33.698
0.232	119	110	133	156			0.232	34.132	33.968	34.264	33.59
0.233	117	109	132	149			0.233	33.975	33.958	34.236	33.813
0.234	126	116	131	146			0.234	34.107	33.792	34.41	33.865
0.235	112	109	131	142			0.235	34.17	33.975	34.471	33.999
0.236	118	111	125	140			0.236	34.183	34.041	34.248	34.234
0.237	117	106	125	156			0.237	34.266	34.323	34.416	33.853
0.238	117	111	128	149			0.238	34.084	34.076	34.34	34.29
0.239	111	108	114	152			0.239	34.176	33.968	34.163	34.143
0.24	120	107	130	139			0.24	34.341	33.875	34.097	34.178
0.241	118	118	130	143			0.241	34.34	33.837	34.367	34.056
0.242	109	107	126	145			0.242	34.187	34.119	34.035	34.109
0.243	112	111	120	140			0.243	34.408	33.957	34.422	33.793
0.244	106	105	124	146			0.244	34.477	34.29	34.321	34.249
0.245	114	111	119	140			0.245	34.522	34.281	34.535	34.07
0.246	113	111	121	144			0.246	34.342	34.21	34.388	33.916
0.247	124	116	130	152			0.247	34.511	34.205	34.164	33.894
0.248	115	111	126	134			0.248	34.421	34.078	34.661	33.86
0.249	121	115	127	136			0.249	34.518	34.205	34.337	34.333
0.25	119	110	124	139			0.25	34.51	34.223	34.412	34.241
0.251	116	108	119	144			0.251	34.267	34.069	34.498	34.37
0.252	115	112	127	141			0.252	34.127	34.009	34.457	34.187
0.253	115	120	127	142			0.253	34.086	34.106	34.429	34.074
0.254	115	115	131	143			0.254	34.443	33.892	34.514	34.103
0.255	121	118	129	140			0.255	34.508	33.89	34.296	34.197
0.256	107	108	128	145			0.256	34.568	34.125	34.549	33.888
0.257	104	116	135	140			0.257	34.119	34.007	34.777	33.83
0.258	107	107	124	148			0.258	34.28	34.114	34.459	33.836
0.259	115	110	127	131			0.259	34.287	34.041	34.579	34.134
0.26	111	105	130	144			0.26	34.126	34.124	34.679	34.164
0.261	110	112	131	145			0.261	34.1	33.918	34.262	34.049
0.262	114	116	134	135			0.262	34.163	33.87	34.301	33.995
0.263	121	111	125	141			0.263	34.108	34.188	34.091	33.828
0.264	112	116	121	137			0.264	34.249	33.989	34.295	34.1
0.265	112	119	122	137			0.265	33.95	33.88	34.344	34.081
0.266	109	113	130	132			0.266	34.24	33.865	34.377	34.033
0.267	116	112	133	151			0.267	34.139	33.97	34.124	34.051
0.268	114	118	119	153			0.268	34.371	34.035	34.016	34.182
0.269	119	115	114	139			0.269	34.17	33.961	34.069	34.592
0.27	119	114	115	142			0.27	34.191	33.744	34.145	34.437
0.271	119	112	124	142			0.271	34.07	33.875	34.202	34.544
0.272	111	111	125	141			0.272	34.05	33.857	34.064	34.488
0.273	113	110	128	135			0.273	34.184	33.89	34.201	34.545
0.274	124	115	125	135			0.274	34.285	34.079	34.173	34.401
0.275	121	109	129	133			0.275	34.206	34.078	34.317	34.569
0.276	116	109	121	147			0.276	34.154	34.005	34.214	34.691
0.277	115	113	125	137			0.277	34.036	34.142	34.219	34.797
0.278	116	111	118	146			0.278	34.144	34.002	34.212	35.048
0.279	118	121	130	140			0.279	34.26	34.046	34.323	35.123
0.28	114	111	131	134			0.28	34.417	34.009	34.374	34.882
0.281	117	121	130	131			0.281	34.142	34.093	34.404	35.102
0.282	120	119	117	139			0.282	34.183	33.996	34.287	35.07
0.283	113	112	120	136			0.283	34.239	34.067	34.394	34.882
0.284	115	111	128	144			0.284	34.118	34.369	34.193	34.739
0.285	109	107	124	133			0.285	34.404	34.187	34.381	34.687
0.286	112	108	118	144			0.286	34.25	34.307	34.284	34.855
0.287	118	111	124	149			0.287	34.312	34.084	34.459	34.627
0.288	119	111	130	139			0.288	34.176	34.08	34.234	34.673
0.289	112	101	120	155			0.289	34.423	34.1	34.424	34.813
0.29	111	102	113	135			0.29	34.565	34.105	34.441	34.859
0.291	123	102	118	138			0.291	34.397	34.074	34.321	34.584
0.292	118	105	109	135			0.292	34.298	34.167	34.286	34.935
0.293	106	99	121	155			0.293	34.504	34.228	34.455	35.174
0.294	108	108	126	134			0.294	34.403	34.01	34.146	34.978
0.295	113	110	127	151			0.295	34.199	34.135	34.344	35.144
0.296	113	109	125	139			0.296	34.482	34.025	34.38	35.252
0.297	120	109	123	140			0.297	34.549	34.194	34.652	34.942
0.298	109	111	127	141			0.298	34.404	33.929	34.413	34.873
0.299	121	112	125	141			0.299	34.433	33.996	34.429	34.986
0.3	120	109	119	146			0.3	34.478	34.259	34.545	34.766
0.301	115	111	126	135			0.301	34.303	34.188	34.402	34.687
0.302	114	111	123	146			0.302	34.424	34.024	34.818	34.506
0.303	119	109	112	142			0.303	34.553	34.195	34.39	34.721
0.304	110	110	120	146			0.304	34.369	33.893	34.176	34.889
0.305	117	113	122	148			0.305	34.421	34.081	34.359	35.071
0.306	124	109	121	132			0.306	34.539	33.83	34.069	34.616
0.307	123	106	137	136			0.307	34.368	34.148	34.283	34.588
0.308	118	113	134	151			0.308	34.581	34.051	34.453	34.449
0.309	128	104	132	147			0.309	34.373	34.019	34.23	34.59
0.31	119	104	130	144			0.31	34.509	34.111	34.051	34.636
0.311	117	119	122	139			0.311	34.404	33.92	34.38	34.821
0.312	112	111	133	136			0.312	34.427	34.035	34.304	34.453
0.313	110	111	128	146			0.313	34.335	34.096	34.256	34.613
0.314	111	115	137	154			0.314	34.131	34.312	34.178	34.407
0.315	105	110	134	145			0.315	34.291	34.101	34.104	34.747
0.316	112	108	130	151			0.316	34.296	33.98	34.513	34.77
0.317	110	106	125	148			0.317	34.415	34.095	34.417	34.47
0.318	121	106	127	151			0.318	34.232	34.224	34.267	34.523
0.319	113	110	136	143			0.319	34.224	34.028	34.382	34.474
0.32	122	110	128	140			0.32	34.283	34.005	34.427	34.571
0.321	124	109	120	155			0.321	34.364	34.011	34.167	34.267
0.322	119	110	131	137			0.322	34.456	34.012	34.166	34.559
0.323	131	114	126	138			0.323	34.329	34.105	34.362	34.769
0.324	121	106	126	140			0.324	34.536	34.078	34.591	34.616
0.325	120	109	125	145			0.325	34.399	34.032	34.637	34.922
0.326	111	113	118	144			0.326	34.546	34.004	34.483	34.636
0.327	113	111	118	134			0.327	34.399	34.029	34.409	34.811
0.328	117	114	126	141			0.328	34.512	34.107	34.589	34.798
0.329	110	111	119	142			0.329	34.391	34.153	34.926	34.785
0.33	114	103	126	158			0.33	34.483	34.077	34.604	34.941
0.331	116	123	128	144			0.331	34.403	34.055	34.45	34.782
0.332	113	118	119	154			0.332	34.637	33.922	34.382	34.821
0.333	111	113	122	143			0.333	34.572	33.939	34.486	34.987
0.334	114	107	120	149			0.334	34.489	33.901	34.537	35.026
0.335	118	111	128	139			0.335	34.515	33.878	34.55	34.987
0.336	117	113	133	141			0.336	34.298	33.954	34.369	34.881
0.337	117	111	124	152			0.337	34.542	33.846	34.547	34.964
0.338	117	112	125	145			0.338	34.426	33.959	34.364	34.942
0.339	114	108	122	144			0.339	34.21	33.941	34.375	34.931
0.34	115	112	128	145			0.34	33.989	34.138	34.213	34.839
0.341	116	114	126	153			0.341	34.268	33.875	34.267	35.007
0.342	119	104	125	149			0.342	34.074	33.891	34.468	34.86
0.343	116	107	130	150			0.343	34.135	34.066	34.577	34.833
0.344	119	103	122	148			0.344	34.042	33.899	34.58	34.992
0.345	122	103	133	142			0.345	33.994	34.138	34.479	35.002
0.346	118	114	120	149			0.346	34.009	34.122	34.531	35.107
0.347	121	115	118	153			0.347	34.036	34.052	34.665	34.949
0.348	123	111	126	149			0.348	34.118	34.185	34.321	35.338
0.349	128	108	129	157			0.349	33.994	34.114	34.299	35.112
0.35	118	113	120	153			0.35	34.002	33.769	34.246	34.88
0.351	117	114	119	163			0.351	34.015	34.094	34.347	34.655
0.352	117	111	120	156			0.352	34.075	33.995	34.371	34.773
0.353	111	119	116	154			0.353	34.023	33.784	34.252	34.806
0.354	122	114	125	156			0.354	34.116	34.044	34.251	35.218
0.355	115	108	130	164			0.355	34.228	33.951	34.293	34.719
0.356	126	118	123	155			0.356	34.361	34.146	34.067	34.789
0.357	121	120	128	160			0.357	34.257	33.953	34.326	34.648
0.358	120	112	137	153			0.358	34.26	34.211	34.122	35.187
0.359	118	115	123	149			0.359	33.917	34.093	34.14	35.075
0.36	112	108	130	162			0.36	34.028	34.242	34.399	34.852
0.361	113	111	137	161			0.361	34.333	34.035	34.394	34.712
0.362	118	113	129	159			0.362	34.203	33.983	34.056	34.598
0.363	116	111	128	139			0.363	34.039	34.07	34.338	34.761
0.364	119	114	126	160			0.364	34.296	33.893	34.315	34.718
0.365	124	116	127	153			0.365	34.455	33.982	34.118	34.572
0.366	125	113	135	172			0.366	34.284	34.045	34.146	34.792
0.367	125	109	130	159			0.367	34.34	33.832	34.384	34.819
0.368	114	106	136	148			0.368	34.253	33.896	34.307	34.59
0.369	115	115	138	154			0.369	34.247	33.888	34.407	34.962
0.37	117	115	132	152			0.37	34.07	34.081	34.337	34.707
0.371	119	114	123	162			0.371	34.214	33.853	34.641	34.662
0.372	113	116	128	160			0.372	34.275	34.008	34.623	34.616
0.373	117	108	130	148			0.373	34.337	33.938	34.429	34.57
0.374	125	110	128	145			0.374	34.481	33.897	34.388	34.808
0.375	114	114	135	162			0.375	34.201	33.967	34.346	34.794
0.376	115	111	136	162			0.376	34.215	33.87	34.514	34.897
0.377	112	118	132	165			0.377	34.215	33.844	34.448	34.914
0.378	120	108	139	159			0.378	34.218	34.034	34.244	34.733
0.379	128	113	146	163			0.379	34.141	33.834	34.249	34.811
0.38	116	111	135	157			0.38	34.287	33.956	34.398	34.891
0.381	119	111	144	166			0.381	34.273	34.25	34.437	34.877
0.382	123	109	142	154			0.382	34.164	33.925	34.384	34.94
0.383	125	111	140	169			0.383	34.061	33.786	34.36	35.073
0.384	120	108	131	164			0.384	34.297	33.997	34.466	34.788
0.385	126	108	131	165			0.385	34.188	33.983	34.244	34.772
0.386	116	116	129	168			0.386	34.36	34.013	34.325	35.078
0.387	123	119	134	175			0.387	34.121	34.008	34.442	35.068
0.388	117	114	128	176			0.388	34.05	33.849	34.4	34.998
0.389	118	115	129	170			0.389	34.019	34.056	34.441	35.002
0.39	121	117	130	161			0.39	34.046	34.013	34.468	35.126
0.391	121	111	127	166			0.391	34.03	33.699	34.272	35.127
0.392	120	117	128	171			0.392	34.449	33.957	34.201	35.328
0.393	121	112	135	167			0.393	34.121	33.737	34.439	34.943
0.394	117	106	140	169			0.394	33.916	34.133	34.385	34.842
0.395	112	113	133	167			0.395	33.898	34.067	34.307	35.384
0.396	115	116	128	169			0.396	34.102	33.978	34.36	35.03
0.397	121	114	136	163			0.397	34.143	33.865	34.271	35.164
0.398	114	115	131	172			0.398	34.009	33.72	34.43	35.156
0.399	118	114	134	169			0.399	34.289	33.888	34.465	34.724
0.4	117	116	128	169			0.4	34.185	33.876	34.418	35.049
0.401	118	108	120	167			0.401	34.229	33.938	34.533	35.046
0.402	113	106	125	164			0.402	34.047	33.896	34.299	34.629
0.403	117	112	119	160			0.403	34.142	34.015	34.624	34.607
0.404	120	106	125	174			0.404	34.317	34.111	34.321	34.655
0.405	116	103	125	171			0.405	34.415	34.057	34.547	34.978
0.406	120	103	130	163			0.406	34.098	33.865	34.348	35.243
0.407	124	98	130	172			0.407	34.474	33.922	34.326	34.812
0.408	123	118	135	162			0.408	34.225	34.137	34.484	34.842
0.409	120	121	126	186			0.409	34.197	33.901	34.477	34.907
0.41	128	116	123	179			0.41	34.422	33.995	34.624	34.606
0.411	125	109	128	166			0.411	34.234	34.057	34.544	34.817
0.412	123	115	122	179			0.412	34.226	33.906	34.47	34.741
0.413	124	107	129	169			0.413	34.177	33.938	34.629	34.648
0.414	127	117	124	186			0.414	34.239	34.084	34.505	35.191
0.415	125	118	135	157			0.415	34.484	33.953	34.449	34.998
0.416	123	117	139	159			0.416	34.202	33.939	34.511	34.902
0.417	122	107	128	161			0.417	34.168	33.981	34.531	34.429
0.418	124	110	128	173			0.418	34.217	33.928	34.489	34.589
0.419	128	116	126	167			0.419	34.066	33.831	34.479	34.614
0.42	120	117	124	163			0.42	34.099	34.022	34.256	34.32
0.421	130	115	131	168			0.421	33.965	33.888	34.366	34.596
0.422	123	117	132	173			0.422	34.033	33.832	34.837	34.671
0.423	128	118	141	177			0.423	34.262	33.872	34.494	35.013
0.424	133	108	132	163			0.424	34.183	33.784	34.756	35.103
0.425	124	110	141	175			0.425	33.898	33.828	34.714	34.782
0.426	128	109	125	174			0.426	34.135	33.881	34.693	34.8
0.427	119	120	134	159			0.427	33.982	34.059	34.612	34.806
0.428	129	111	133	151			0.428	34.411	33.784	34.773	34.937
0.429	122	113	131	159			0.429	34.189	33.988	34.523	34.92
0.43	131	109	137	163			0.43	34.2	33.881	34.378	34.799
0.431	128	108	136	173			0.431	34.052	34.042	34.569	35.09
0.432	131	111	140	169			0.432	34.289	33.856	34.695	35.114
0.433	125	105	136	161			0.433	33.869	33.813	34.516	35.074
0.434	123	113	133	146			0.434	34.215	33.828	34.482	35.168
0.435	133	113	134	172			0.435	34.123	33.89	34.58	34.919
0.436	129	107	129	159			0.436	34.097	34.029	34.474	35.109
0.437	129	113	131	158			0.437	34.009	33.712	34.565	35.149
0.438	127	113	134	171			0.438	34.14	34.118	34.628	35.304
0.439	130	113	129	164			0.439	34.134	34.103	34.595	34.776
0.44	127	98	138	166			0.44	33.974	34.075	34.803	34.806
0.441	120	106	135	173			0.441	34.219	33.992	34.69	35.034
0.442	136	107	138	177			0.442	34.103	34.145	34.44	35.027
0.443	142	112	127	172			0.443	34.288	33.894	34.265	35.036
0.444	136	113	124	167			0.444	34.267	33.951	34.35	35.176
0.445	138	106	137	163			0.445	33.907	33.854	34.248	35.2
0.446	130	118	126	153			0.446	34.319	33.842	34.27	35.31
0.447	130	113	131	160			0.447	34.222	34.045	34.22	35.233
0.448	130	122	128	163			0.448	33.978	34.003	34.269	34.695
0.449	123	124	136	163			0.449	34.154	33.965	34.397	34.728
0.45	127	116	122	160			0.45	34.079	34.078	34.205	34.613
0.451	125	117	126	168			0.451	34.178	33.884	34.305	34.848
0.452	126	119	135	162			0.452	34.225	33.855	34.206	34.856
0.453	125	112	127	171			0.453	34.398	33.961	34.01	34.951
0.454	129	121	127	172			0.454	34.456	33.87	34.239	35.126
0.455	120	116	126	171			0.455	34.371	33.88	34.296	35.058
0.456	127	113	131	170			0.456	34.257	33.885	34.464	34.79
0.457	121	111	124	169			0.457	33.966	34.028	34.293	35.449
0.458	132	105	118	158			0.458	33.911	33.858	34.297	35.292
0.459	131	111	121	155			0.459	33.807	33.862	34.312	35.339
0.46	130	114	130	170			0.46	33.879	33.989	34.493	35.657
0.461	128	110	127	157			0.461	33.825	34.041	34.287	35.352
0.462	126	111	127	157			0.462	33.704	34.206	34.385	35.173
0.463	129	100	128	176			0.463	33.904	34.041	34.569	35.31
0.464	128	110	130	158			0.464	33.816	34.027	34.465	35.202
0.465	133	108	127	166			0.465	33.99	34.123	34.591	35.164
0.466	129	117	124	160			0.466	34.191	33.944	34.515	35.139
0.467	136	108	133	169			0.467	34.21	33.948	34.199	34.915
0.468	130	111	125	169			0.468	34.112	34.079	34.152	35.214
0.469	126	115	129	160			0.469	33.765	33.853	34.23	35.038
0.47	124	118	125	159			0.47	34.088	34.026	34.075	35.063
0.471	132	110	119	177			0.471	34.044	34.194	34.346	35.29
0.472	132	113	131	168			0.472	33.948	34.247	34.125	35.415
0.473	122	113	129	175			0.473	33.737	34.066	34.211	35.453
0.474	139	110	119	171			0.474	33.71	34.11	34.274	35.434
0.475	130	119	126	167			0.475	33.763	34.234	34.261	35.39
0.476	145	113	121	168			0.476	33.814	33.972	34.579	35.346
0.477	131	116	116	161			0.477	33.695	34.047	34.222	35.424
0.478	124	114	120	176			0.478	34.01	33.953	34.384	35.349
0.479	115	114	119	160			0.479	33.702	34.071	34.464	35.259
0.48	122	118	120	181			0.48	33.662	34.13	34.389	35.269
0.481	127	118	115	168			0.481	33.626	34.171	34.437	35.112
0.482	126	116	124	162			0.482	33.729	34.009	34.276	34.995
0.483	124	108	115	162			0.483	33.804	33.923	34.257	35.246
0.484	137	116	121	171			0.484	33.667	34.035	34.215	35.278
0.485	129	111	115	169			0.485	33.883	34.013	34.2	35.234
0.486	127	110	117	182			0.486	33.538	33.983	34.162	35.521
0.487	127	120	118	179			0.487	33.818	33.927	34.262	34.808
0.488	130	114	119	173			0.488	33.904	33.943	34.186	35.029
0.489	123	119	123	183			0.489	33.853	33.907	33.951	34.809
0.49	124	121	125	182			0.49	33.894	34.004	34.234	35.123
0.491	127	122	132	171			0.491	33.691	34.03	34.124	35.085
0.492	123	112	128	173			0.492	34.092	33.889	34.137	35.019
0.493	125	122	127	175			0.493	34.033	33.906	34.259	35.301
0.494	138	123	137	173			0.494	34.16	33.889	34.016	34.98
0.495	129	121	139	172			0.495	33.825	33.919	34.097	34.876
0.496	129	118	125	178			0.496	33.869	33.997	34.161	34.754
0.497	123	111	126	167			0.497	33.74	34.14	34.043	34.822
0.498	124	118	126	177			0.498	34.085	33.923	34.084	35.047
0.499	120	121	129	188			0.499	33.961	33.916	33.84	35.12
0.5	131	115	140	186			0.5	33.812	33.943	33.83	35.333
0.501	124	115	132	196			0.501	33.937	33.933	33.851	35.19
0.502	128	110	124	180			0.502	33.79	34.138	33.962	35.108
0.503	133	111	130	174			0.503	33.847	33.953	33.773	35.266
0.504	133	101	134	186			0.504	33.95	34.084	33.628	35.29
0.505	128	109	133	175			0.505	33.801	34.201	33.902	35.144
0.506	127	110	122	182			0.506	33.904	34.071	34.187	35.395
0.507	123	114	127	175			0.507	33.854	34.029	34.056	35.229
0.508	132	106	132	180			0.508	34.061	34.197	34.241	35.136
0.509	125	104	130	184			0.509	34.028	34.028	34.287	35.424
0.51	124	113	139	183			0.51	33.912	34.041	34.208	35.248
0.511	124	111	132	158			0.511	33.734	33.962	34.229	35.349
0.512	118	107	131	157			0.512	33.676	33.895	34.363	35.178
0.513	120	110	132	168			0.513	33.535	34.006	34.133	35.344
0.514	137	110	139	164			0.514	33.731	33.901	34.275	35.366
0.515	139	108	139	169			0.515	33.667	33.967	34.204	35.441
0.516	128	112	135	166			0.516	33.7	33.91	34.237	35.279
0.517	136	118	139	152			0.517	33.824	33.99	34.332	35.076
0.518	129	114	131	155			0.518	33.641	33.985	34.518	35.224
0.519	135	109	136	166			0.519	34.045	33.854	33.986	34.788
0.52	138	115	146	166			0.52	34.101	33.927	34.199	35.003
0.521	135	110	137	174			0.521	33.99	33.795	34.344	35.189
0.522	129	110	139	171			0.522	33.769	33.973	34.069	35.081
0.523	127	106	138	166			0.523	34.045	33.884	34.448	34.775
0.524	125	106	130	171			0.524	34.132	34.061	34.04	34.706
0.525	133	107	135	169			0.525	33.996	33.8	34.466	34.736
0.526	131	109	128	182			0.526	34.081	33.773	34.329	35.059
0.527	127	113	136	171			0.527	34.096	33.923	34.109	34.761
0.528	135	108	125	157			0.528	33.97	33.839	34.091	34.961
0.529	126	113	129	174			0.529	33.96	34.007	34.416	34.589
0.53	128	112	128	181			0.53	34.034	34.105	34.488	35.153
0.531	139	108	125	177			0.531	33.934	34.153	34.272	34.87
0.532	135	113	133	176			0.532	34.052	33.665	34.23	34.828
0.533	130	107	134	163			0.533	33.978	33.865	34.273	35.26
0.534	130	111	138	168			0.534	34.053	33.928	34.032	34.945
0.535	133	109	138	165			0.535	34.226	33.844	33.823	35.308
0.536	135	108	136	178			0.536	34.246	33.952	34	34.97
0.537	142	110	140	165			0.537	34.143	34.076	33.989	34.755
0.538	131	113	125	160			0.538	34.057	34.179	34.014	34.831
0.539	127	113	141	176			0.539	34.096	33.892	33.96	35.052
0.54	131	112	125	170			0.54	34.122	33.955	34.139	35.071
0.541	118	110	135	173			0.541	34.177	34.091	34.476	35.002
0.542	125	119	130	176			0.542	34.173	34.064	34.272	34.924
0.543	130	111	127	171			0.543	34.045	33.729	34.173	35.169
0.544	128	110	134	164			0.544	33.991	33.706	34.246	34.943
0.545	131	117	135	177			0.545	34.119	33.974	34.125	34.898
0.546	124	112	134	165			0.546	34.175	33.919	34.589	35.123
0.547	123	116	129	166			0.547	34.079	33.885	34.478	34.996
0.548	137	111	136	167			0.548	34.316	33.821	34.56	34.934
0.549	128	118	122	159			0.549	34.106	33.85	34.39	34.734
0.55	130	117	129	162			0.55	34.137	33.854	34.323	34.938
0.551	122	116	129	169			0.551	34.147	33.743	34.207	35.014
0.552	121	109	133	167			0.552	34.072	33.979	34.385	35.105
0.553	125	111	130	156			0.553	34.019	33.937	34.247	34.898
0.554	129	118	126	176			0.554	34.009	33.832	34.171	34.985
0.555	118	113	125	167			0.555	34.063	33.8	34.231	34.758
0.556	129	116	128	165			0.556	34.108	33.754	34.384	34.93
0.557	123	121	133	171			0.557	34.096	33.859	34.308	34.915
0.558	125	120	128	160			0.558	34.227	33.854	34.072	34.855
0.559	124	113	115	156			0.559	34.115	33.762	34.375	34.8
0.56	123	120	122	164			0.56	34.091	33.676	34.591	35.207
0.561	121	119	123	157			0.561	34.138	33.878	34.432	34.881
0.562	126	116	118	174			0.562	34.287	33.899	34.403	35.197
0.563	124	118	127	156			0.563	34.205	34.015	34.204	34.854
0.564	127	113	130	169			0.564	34.104	33.947	34.146	35.003
0.565	131	115	142	163			0.565	34.081	33.967	34.453	35.072
0.566	132	118	130	165			0.566	34.112	33.935	34.011	35.453
0.567	136	118	130	168			0.567	33.966	33.858	34.176	35.76
0.568	127	113	133	157			0.568	33.935	33.832	34.148	35.317
0.569	132	119	136	173			0.569	33.982	34.077	34.075	34.597
0.57	122	128	133	148			0.57	33.969	33.955	34.291	35.3
0.571	135	114	140	175			0.571	33.907	34.245	34.233	35.117
0.572	129	110	131	156			0.572	34.081	34.23	33.982	35.154
0.573	126	110	124	159			0.573	34.143	33.86	33.941	35.252
0.574	130	112	126	155			0.574	33.917	33.567	33.942	35.218
0.575	123	119	137	151			0.575	34	33.885	34.199	35.011
0.576	124	112	132	173			0.576	33.946	34.025	33.94	35.121
0.577	128	120	125	162			0.577	34.077	33.688	33.97	35.192
0.578	128	121	128	170			0.578	33.935	33.872	34.049	34.871
0.579	127	120	129	159			0.579	33.897	33.71	33.741	34.89
0.58	124	120	128	158			0.58	33.678	33.776	34.141	34.873
0.581	129	111	133	159			0.581	33.896	33.815	34.124	34.826
0.582	127	112	136	161			0.582	33.872	34.078	33.866	35.074
0.583	131	118	133	171			0.583	33.845	33.822	34.063	34.919
0.584	117	118	128	153			0.584	33.734	34.007	34.097	34.851
0.585	123	119	131	163			0.585	33.728	34.038	34.108	35.302
0.586	120	108	133	168			0.586	33.714	34.042	33.987	34.821
0.587	124	113	120	155			0.587	33.704	33.828	34.55	34.818
0.588	118	116	129	163			0.588	33.76	34.202	34.22	34.747
0.589	121	110	126	162			0.589	33.716	33.965	34.195	35.233
0.59	125	114	122	163			0.59	33.991	34.043	34.408	35.07
0.591	125	116	117	166			0.591	33.8	33.953	34.389	35.166
0.592	130	120	126	165			0.592	33.807	34.227	33.896	35.13
0.593	128	121	118	165			0.593	33.897	33.947	34.382	34.934
0.594	130	119	140	155			0.594	34.001	34.235	34.172	34.991
0.595	119	117	130	164			0.595	33.936	34.064	34.456	35.364
0.596	126	113	120	176			0.596	34.011	33.977	34.31	35.16
0.597	126	118	126	180			0.597	33.808	34.029	34.404	34.999
0.598	130	122	135	174			0.598	34.116	33.997	34.27	35.35
0.599	119	122	131	158			0.599	34.082	34.028	33.901	35.166
0.6	127	112	133	172			0.6	33.961	33.861	34.134	35.203
0.601	135	111	129	174			0.601	33.85	33.984	34.135	35.007
0.602	132	116	120	160			0.602	34.059	33.972	34.228	35.16
0.603	128	115	117	167			0.603	33.78	34.059	34.185	35.271
0.604	126	113	141	173			0.604	34	34.099	34.026	35.008
0.605	130	114	125	168			0.605	34.044	34.182	34.006	34.913
0.606	126	116	139	172			0.606	34.077	34.252	34.141	35.029
0.607	127	112	131	176			0.607	33.898	34.144	33.821	34.872
0.608	135	132	138	169			0.608	33.981	34.202	33.984	34.862
0.609	133	115	135	157			0.609	34.072	34.228	33.999	34.966
0.61	127	119	142	175			0.61	34.167	34.134	34.289	34.978
0.611	133	116	128	164			0.611	33.917	34.228	34.236	34.841
0.612	125	110	128	163			0.612	34.041	34.11	34.222	35.045
0.613	129	117	130	159			0.613	33.955	34.158	34.171	35.036
0.614	125	116	130	160			0.614	34.289	34.171	34.287	35.339
0.615	126	113	134	163			0.615	34.096	34.28	34.463	35.156
0.616	122	119	127	172			0.616	34.067	34.081	34.261	35.166
0.617	122	113	125	174			0.617	34.085	34.195	34.383	35.236
0.618	124	111	136	152			0.618	34.095	34.161	34.317	35.045
0.619	134	108	126	161			0.619	34.108	34.224	34.307	35.113
0.62	121	115	135	160			0.62	34.096	34.066	34.167	35.302
0.621	131	114	125	174			0.621	34.071	34.094	34.147	35.227
0.622	127	114	128	164			0.622	33.778	34.017	34.489	35.449
0.623	135	111	126	164			0.623	33.849	34.196	34.359	35.261
0.624	130	109	122	161			0.624	33.959	33.948	34.08	35.256
0.625	130	116	120	160			0.625	33.914	34.344	34.175	35.742
0.626	134	108	119	159			0.626	33.864	34.143	34.115	35.798
0.627	132	109	126	162			0.627	33.74	34.139	34.352	35.921
0.628	123	112	131	159			0.628	33.866	34.156	34.18	35.868
0.629	124	106	126	167			0.629	33.859	34.209	34.506	35.879
0.63	125	116	133	165			0.63	33.913	34.075	34.204	36.1
0.631	130	105	133	164			0.631	34.003	34.263	34.36	35.964
0.632	129	105	128	159			0.632	33.993	34.003	34.259	35.724
0.633	130	109	129	161			0.633	33.653	34.053	34.341	35.83
0.634	132	117	135	165			0.634	34.033	34.058	34.376	35.669
0.635	127	107	134	161			0.635	34.003	34.05	34.281	36.006
0.636	127	116	142	177			0.636	33.973	34.208	34.37	35.984
0.637	122	120	137	172			0.637	34.082	34.165	34.477	35.83
0.638	140	115	149	164			0.638	33.981	34.241	34.376	35.879
0.639	125	115	136	173			0.639	34.112	34.109	34.351	35.912
0.64	129	113	142	175			0.64	34.091	34.207	34.107	35.685
0.641	122	118	144	170			0.641	33.879	34.144	34.101	35.664
0.642	124	114	134	164			0.642	34.159	34.157	34.302	35.573
0.643	124	119	124	162			0.643	33.96	34.209	34.287	35.483
0.644	118	115	133	157			0.644	34.043	34.053	34.062	35.788
0.645	134	117	132	164			0.645	34.153	34.03	34.32	35.631
0.646	128	124	135	175			0.646	34.033	33.943	34.381	35.377
0.647	125	119	136	171			0.647	33.98	33.944	34.372	35.399
0.648	118	110	134	163			0.648	33.892	34.167	34.424	35.313
0.649	123	111	142	161			0.649	34.021	33.839	34.229	35.417
0.65	129	109	128	160			0.65	34.062	33.82	34.291	35.204
0.651	132	115	140	169			0.651	33.968	33.95	33.897	35.268
0.652	129	114	139	168			0.652	33.941	33.723	34.059	35.323
0.653	124	115	133	171			0.653	34.03	33.747	33.665	35.188
0.654	121	109	143	154			0.654	34.07	33.666	34.018	35.447
0.655	113	112	132	163			0.655	34.147	33.991	33.89	35.442
0.656	123	110	132	150			0.656	34.091	33.831	34.143	35.894
0.657	125	115	133	160			0.657	34.154	33.884	33.912	35.604
0.658	131	117	131	172			0.658	34.092	33.783	33.967	35.825
0.659	130	119	133	169			0.659	33.955	33.825	34.161	35.714
0.66	115	110	128	175			0.66	34.258	33.941	34.212	35.64
0.661	121	122	131	169			0.661	34.048	34.073	34.166	35.565
0.662	112	123	127	156			0.662	33.936	34.049	34.11	35.779
0.663	112	117	130	173			0.663	34.081	33.969	34.189	35.864
0.664	119	111	114	176			0.664	33.861	33.926	34.098	35.459
0.665	123	115	120	179			0.665	33.927	33.687	34.073	35.797
0.666	126	119	127	173			0.666	34.176	33.952	34.12	35.555
0.667	128	114	128	177			0.667	34.025	33.729	33.976	35.718
0.668	143	106	144	180			0.668	34.067	33.915	34.157	35.903
0.669	127	112	134	177			0.669	34.11	33.979	34.305	35.718
0.67	139	105	126	174			0.67	34.216	34.02	34.411	35.904
0.671	125	111	129	169			0.671	34.089	33.984	34.134	35.831
0.672	121	114	131	167			0.672	34.065	33.915	34.385	35.862
0.673	128	115	127	169			0.673	34.266	33.866	34.269	36.189
0.674	131	117	124	176			0.674	34.142	34.012	34.102	35.903
0.675	127	121	127	156			0.675	34.043	34.136	34.084	36.044
0.676	137	111	129	166			0.676	34.019	34.263	34.286	35.768
0.677	123	109	128	171			0.677	34.114	34.083	34.103	35.604
0.678	126	108	135	168			0.678	34.031	34.009	33.956	35.689
0.679	127	110	130	164			0.679	34.095	34.012	34.154	35.754
0.68	126	121	126	170			0.68	34.059	34.025	34.059	35.552
0.681	122	118	135	169			0.681	34.2	33.917	34.216	35.456
0.682	122	118	131	173			0.682	34.06	33.845	34.089	35.694
0.683	122	112	127	169			0.683	34.313	33.76	34.082	35.847
0.684	123	113	128	172			0.684	34.116	33.923	34.047	36.072
0.685	129	112	139	185			0.685	34.048	33.953	34.239	35.955
0.686	131	112	131	165			0.686	34.002	33.685	34.161	35.793
0.687	117	103	119	169			0.687	33.93	33.907	34.103	35.41
0.688	126	110	125	159			0.688	34.029	33.913	34.018	35.994
0.689	120	105	122	159			0.689	33.823	34.016	34.271	35.521
0.69	124	115	117	163			0.69	34.221	33.829	34.063	35.703
0.691	122	121	127	168			0.691	34.254	33.89	34.208	35.459
0.692	122	119	118	163			0.692	34.3	33.9	34.163	35.501
0.693	134	107	126	155			0.693	34.536	33.896	34.19	35.556
0.694	123	116	129	166			0.694	34.225	33.9	34.248	35.553
0.695	114	119	124	164			0.695	34.321	33.791	34.005	35.782
0.696	125	120	120	174			0.696	34.319	34.149	34.098	35.669
0.697	123	113	115	161			0.697	34.411	33.763	34.233	35.856
0.698	133	109	125	160			0.698	34.14	33.858	33.818	35.85
0.699	124	111	125	162			0.699	34.259	34	34.145	35.981
0.7	127	113	128	165			0.7	34.178	33.972	33.894	36.004
0.701	120	111	124	161			0.701	34.145	33.881	33.986	36.111
0.702	123	112	126	164			0.702	34.172	33.888	33.928	36.149
0.703	122	116	130	154			0.703	34.214	33.875	34.019	36.078
0.704	127	115	123	178			0.704	34.106	33.898	34.062	35.869
0.705	129	119	123	161			0.705	33.938	34.057	33.829	35.889
0.706	127	113	123	177			0.706	34.061	34.029	33.84	35.668
0.707	128	113	125	172			0.707	33.975	34.007	33.956	35.716
0.708	123	112	128	153			0.708	34.017	33.999	34.015	36.173
0.709	125	107	131	176			0.709	33.982	33.991	34.116	36.188
0.71	119	115	127	168			0.71	34.148	33.825	34.267	35.979
0.711	118	120	128	170			0.711	34.372	34.136	34.062	36.016
0.712	122	121	128	175			0.712	34.397	33.847	33.998	35.679
0.713	119	116	132	158			0.713	34.241	33.787	34.044	35.791
0.714	125	114	132	160			0.714	34.036	33.887	34.008	35.724
0.715	114	120	129	157			0.715	34.257	33.745	34.208	36.019
0.716	126	109	128	159			0.716	34.277	33.958	34.035	36.153
0.717	123	110	124	156			0.717	34.308	33.983	34.069	35.721
0.718	117	116	127	154			0.718	34.071	33.967	34.091	35.892
0.719	121	107	129	160			0.719	33.823	33.937	33.984	36.214
0.72	124	116	133	157			0.72	34.224	33.95	34.039	36.163
0.721	136	118	134	161			0.721	34.161	33.709	34.143	35.758
0.722	126	116	132	159			0.722	34.048	33.903	33.982	35.837
0.723	123	113	135	151			0.723	33.864	33.92	34.176	35.826
0.724	123	111	135	156			0.724	34.255	33.709	34.06	35.664
0.725	128	114	134	161			0.725	34.331	33.989	34.131	35.59
0.726	117	114	138	160			0.726	34.212	33.897	33.928	35.527
0.727	121	107	135	164			0.727	34.085	33.91	34.204	35.957
0.728	120	113	142	164			0.728	34.225	33.748	33.951	35.718
0.729	121	117	143	161			0.729	34.098	33.881	34.245	35.819
0.73	124	110	133	149			0.73	34.161	33.952	34.387	36.359
0.731	120	109	130	165			0.731	34.201	33.944	34.114	36.324
0.732	128	109	135	155			0.732	34.096	34.008	34.246	36.215
0.733	122	114	133	162			0.733	33.865	33.889	34.265	36.046
0.734	120	109	134	156			0.734	34.067	33.74	34.096	36.007
0.735	126	112	139	162			0.735	33.914	33.871	34.281	35.868
0.736	132	115	138	171			0.736	33.965	33.816	34.305	35.993
0.737	130	114	139	159			0.737	33.959	33.923	34.287	35.638
0.738	131	111	135	154			0.738	33.96	34.107	34.128	36.048
0.739	119	119	137	161			0.739	34.06	34.111	34.15	35.819
0.74	123	108	126	154			0.74	33.762	33.979	34.291	35.665
0.741	112	109	130	154			0.741	34.078	34.064	33.984	35.932
0.742	125	110	138	165			0.742	33.925	33.98	34.135	36.22
0.743	135	110	142	159			0.743	33.912	33.993	34.446	36.379
0.744	120	112	130	161			0.744	34.073	33.835	34.297	35.874
0.745	122	108	135	169			0.745	34.021	33.882	34.439	35.71
0.746	121	115	130	172			0.746	34.164	33.75	34.261	35.848
0.747	116	115	129	171			0.747	34.326	33.792	34.2	35.794
0.748	118	114	126	162			0.748	34.008	33.951	34.284	35.845
0.749	114	118	117	162			0.749	33.987	33.945	34.169	36.048
0.75	124	110	120	148			0.75	33.903	33.934	34.176	36.081
0.751	124	116	129	166			0.751	33.984	34.073	34.166	36.076
0.752	123	111	123	165			0.752	33.898	33.912	34.186	36.176
0.753	121	107	127	168			0.753	34.076	33.971	34.207	36.011
0.754	123	104	127	165			0.754	33.845	33.774	34.103	36.052
0.755	130	107	125	168			0.755	34.085	33.674	34.062	35.869
0.756	130	104	129	162			0.756	33.981	33.739	33.954	35.781
0.757	126	106	116	170			0.757	34.147	33.811	34.31	36.183
0.758	127	115	116	172			0.758	34.183	33.83	34.285	35.842
0.759	132	118	123	161			0.759	33.837	34.02	34.298	35.913
0.76	122	115	128	160			0.76	34.01	33.947	34.41	35.74
0.761	125	111	125	153			0.761	33.996	34.094	34.436	36.196
0.762	118	110	119	150			0.762	33.962	34.153	34.46	35.915
0.763	131	113	127	155			0.763	33.981	34.128	34.627	35.833
0.764	131	106	125	168			0.764	34.037	33.754	34.91	36.139
0.765	126	117	121	159			0.765	33.905	33.914	34.726	35.967
0.766	126	110	122	176			0.766	34.051	33.963	34.286	36.019
0.767	115	114	122	157			0.767	34.211	33.857	34.226	36.229
0.768	132	118	120	154			0.768	34.188	33.709	34.337	35.633
0.769	122	116	126	167			0.769	33.987	33.846	34.141	35.98
0.77	120	112	129	158			0.77	34.112	33.724	34.217	35.91
0.771	123	115	130	163			0.771	34.012	33.957	34.185	36.091
0.772	128	110	123	162			0.772	33.834	33.906	34.069	35.825
0.773	122	112	130	172			0.773	34.059	33.771	34.215	36.005
0.774	123	109	131	170			0.774	33.919	33.958	34.363	36.086
0.775	125	111	131	163			0.775	34.018	33.847	34.359	36.134
0.776	124	111	132	169			0.776	33.964	33.998	34.266	35.971
0.777	128	110	138	173			0.777	33.856	33.959	34.311	35.857
0.778	132	104	137	165			0.778	33.846	33.763	34.387	36.077
0.779	127	114	136	170			0.779	33.979	33.891	34.193	35.995
0.78	127	110	122	173			0.78	33.884	33.937	34.239	36.259
0.781	124	119	124	161			0.781	33.922	34.078	33.988	36.173
0.782	124	105	125	165			0.782	34.007	33.685	34.315	36.125
0.783	131	111	119	164			0.783	34.037	33.984	34.217	36.188
0.784	138	114	131	156			0.784	34.171	33.981	34.384	36.362
0.785	123	111	136	168			0.785	34.264	33.896	34.211	36.366
0.786	124	111	134	156			0.786	34.065	33.785	34.451	36.203
0.787	123	117	138	161			0.787	33.961	33.957	34.275	36.21
0.788	122	118	122	155			0.788	34.155	33.832	34.371	35.981
0.789	133	111	138	169			0.789	34.029	33.836	34.137	35.922
0.79	126	114	133	164			0.79	33.815	33.725	34.176	36.321
0.791	134	111	126	157			0.791	34.118	34.061	34.309	36.091
0.792	130	118	129	159			0.792	34.028	33.69	34.486	36.026
0.793	127	111	129	158			0.793	33.912	33.772	34.218	36.043
0.794	124	117	126	158			0.794	34.105	33.882	34.483	36.224
0.795	123	108	125	178			0.795	33.873	33.742	34.203	36.263
0.796	125	117	128	159			0.796	33.869	33.84	34.182	36.098
0.797	124	118	136	165			0.797	33.885	33.977	34.223	35.772
0.798	129	114	139	166			0.798	34.204	33.808	34.063	35.663
0.799	130	110	124	166			0.799	34.01	33.975	34.161	36.176
0.8	125	114	131	162			0.8	33.946	34.226	34.199	35.972
0.801	125	114	132	172			0.801	33.985	33.777	33.866	35.898
0.802	130	115	135	166			0.802	34.165	33.859	34.008	36.016
0.803	134	117	131	158			0.803	34.052	33.751	34.219	35.681
0.804	131	106	136	158			0.804	33.971	33.786	34.117	35.837
0.805	136	105	138	167			0.805	34.078	33.753	34.025	35.855
0.806	132	102	143	158			0.806	34.09	33.834	34.262	35.841
0.807	122	111	133	162			0.807	34.106	33.829	34.124	36.054
0.808	118	107	134	155			0.808	33.949	33.868	34.106	36.19
0.809	131	113	124	168			0.809	33.835	33.78	34.24	36.05
0.81	122	108	132	164			0.81	33.889	34.108	34.166	36.411
0.811	129	110	137	179			0.811	34.038	34.014	34.257	36.138
0.812	129	115	137	169			0.812	33.966	34.061	34.261	36.387
0.813	126	111	128	162			0.813	33.857	33.685	34.259	36.177
0.814	117	107	131	175			0.814	33.97	33.966	34.275	36.051
0.815	118	108	136	164			0.815	34.223	34.004	34.185	36.191
0.816	123	114	139	168			0.816	34.099	34.169	34.335	36.314
0.817	128	115	138	158			0.817	33.966	34.251	34.172	36.35
0.818	125	119	135	162			0.818	34.025	33.981	34.157	36.459
0.819	134	126	143	158			0.819	33.884	34.089	34.085	36.533
0.82	133	118	136	166			0.82	33.882	34.124	34.412	36.467
0.821	134	118	134	171			0.821	34.012	33.914	34.213	35.98
0.822	137	118	141	169			0.822	34.168	33.795	34.337	36.219
0.823	122	116	140	176			0.823	34.038	34.02	34.044	36.052
0.824	130	107	145	162			0.824	34.096	33.943	34.218	36.025
0.825	127	118	135	160			0.825	33.987	33.705	34.216	36.21
0.826	129	120	137	165			0.826	34.009	33.724	34.158	36.23
0.827	118	122	139	160			0.827	34.304	33.632	34.251	36.433
0.828	126	116	138	169			0.828	34.116	33.597	34.265	35.981
0.829	122	105	130	157			0.829	34.077	33.743	33.938	36.187
0.83	129	108	134	166			0.83	33.984	33.99	34.284	36.15
0.831	133	117	135	159			0.831	34.051	34.013	34.437	36.086
0.832	128	116	126	160			0.832	34.224	33.703	34.319	35.986
0.833	125	121	137	165			0.833	34.166	33.697	34.122	35.899
0.834	133	115	132	173			0.834	33.933	33.883	34.002	36.144
0.835	127	123	132	175			0.835	34.129	33.846	34.24	36.201
0.836	119	120	136	166			0.836	34.173	34.008	34.133	35.968
0.837	127	120	128	163			0.837	34.193	34.024	34.241	36.117
0.838	124	122	133	170			0.838	34.072	33.888	34.336	35.992
0.839	134	116	140	170			0.839	33.96	34.116	34.326	36.112
0.84	130	117	129	173			0.84	34.147	34.084	34.034	36.191
0.841	130	122	140	168			0.841	34.066	34.008	34.173	35.978
0.842	134	113	138	166			0.842	34.087	33.903	34.286	35.809
0.843	145	116	127	158			0.843	34.025	34.049	34.463	36.197
0.844	129	118	136	153			0.844	34.05	33.931	34.431	35.855
0.845	130	112	136	169			0.845	34.189	34.088	34.41	36.513
0.846	137	123	136	163			0.846	34.092	34.035	34.661	36.111
0.847	128	117	135	156			0.847	34.274	33.741	34.244	35.986
0.848	122	114	138	167			0.848	34.196	33.85	34.182	36.051
0.849	122	117	138	165			0.849	34.227	34.073	34.586	36.109
0.85	128	117	127	159			0.85	34.417	33.995	34.234	36.205
0.851	122	118	126	150			0.851	34.174	34.063	34.208	36.388
0.852	130	112	126	174			0.852	34.169	34.037	34.39	35.97
0.853	130	117	132	181			0.853	34.021	34.038	34.114	35.993
0.854	124	112	132	170			0.854	33.912	33.926	34.153	35.877
0.855	123	117	132	165			0.855	34.079	33.948	34.238	35.783
0.856	126	110	138	166			0.856	33.836	33.923	34.269	35.932
0.857	127	112	144	157			0.857	34.158	34.317	34.307	35.969
0.858	136	111	142	166			0.858	34.211	34.232	34.234	36.193
0.859	125	113	135	167			0.859	34.15	33.996	34.448	36.081
0.86	119	112	149	160			0.86	34.115	33.931	34.333	36.056
0.861	133	104	152	174			0.861	34.241	33.753	34.201	36.139
0.862	128	105	146	165			0.862	34.185	33.812	34.548	36.39
0.863	131	108	150	170			0.863	34.164	34.081	34.427	36.011
0.864	130	114	152	178			0.864	34.121	33.686	34.331	35.944
0.865	123	113	143	174			0.865	34.294	33.69	34.305	36.183
0.866	127	108	137	178			0.866	34.258	33.87	34.455	35.919
0.867	125	105	140	166			0.867	34.233	33.839	34.189	35.755
0.868	119	107	141	176			0.868	34.169	33.872	34.35	35.877
0.869	126	108	144	159			0.869	34.381	34.006	34.204	35.722
0.87	126	112	133	172			0.87	34.311	33.853	34.454	35.856
0.871	121	108	157	183			0.871	34.32	33.72	34.425	35.838
0.872	124	108	164	180			0.872	34.254	33.895	34.372	35.913
0.873	122	109	167	167			0.873	34.468	34.056	34.44	35.91
0.874	122	107	170	172			0.874	34.481	33.94	34.313	36.103
0.875	123	109	170	164			0.875	34.452	33.635	34.3	35.957
0.876	124	114	166	169			0.876	34.47	33.625	34.264	36.129
0.877	115	114	165	159			0.877	34.614	33.962	34.205	36.341
0.878	120	118	153	171			0.878	34.203	33.797	34.33	36.164
0.879	114	111	146	161			0.879	34.444	33.718	34.398	36.348
0.88	123	108	161	170			0.88	34.431	33.802	34.148	36.361
0.881	117	107	169	170			0.881	34.486	33.801	34.434	36.233
0.882	122	112	162	160			0.882	34.656	33.815	34.184	36.514
0.883	132	112	148	160			0.883	34.589	33.898	34.28	36.458
0.884	115	110	151	162			0.884	34.472	33.835	34.181	36.523
0.885	125	116	135	161			0.885	34.375	33.955	34.266	36.427
0.886	131	109	147	168			0.886	34.305	33.787	34.414	36.252
0.887	118	108	140	169			0.887	34.368	33.917	34.331	36.174
0.888	137	115	152	172			0.888	34.337	33.864	34.381	35.976
0.889	129	112	133	169			0.889	34.318	33.812	34.259	35.886
0.89	133	115	136	162			0.89	34.321	34.07	34.391	36.073
0.891	124	116	147	165			0.891	34.168	33.731	34.323	35.937
0.892	129	114	147	170			0.892	34.366	34.02	34.249	36.261
0.893	135	116	139	185			0.893	34.36	34.07	34.185	35.967
0.894	138	112	130	174			0.894	34.539	34.193	34.176	35.817
0.895	130	118	142	169			0.895	34.309	34.061	34.115	35.992
0.896	119	106	140	172			0.896	34.485	33.974	34.196	36.202
0.897	125	101	143	176			0.897	34.661	34.099	34.223	35.838
0.898	124	110	157	177			0.898	34.192	34.099	34.068	36.184
0.899	119	111	150	170			0.899	34.368	33.86	34.096	36.291
0.9	121	109	146	175			0.9	34.458	33.922	34.272	36.33
0.901	120	111	146	163			0.901	34.424	34.023	34.137	36.226
0.902	124	116	159	153			0.902	34.305	33.964	34.459	36.36
0.903	121	110	149	169			0.903	34.249	33.805	34.069	36.117
0.904	125	114	149	172			0.904	34.183	33.77	34.193	36.282
0.905	133	119	142	172			0.905	34.365	33.793	34.142	36.293
0.906	130	117	146	172			0.906	34.295	33.954	34.27	36.145
0.907	138	113	155	165			0.907	34.431	34.061	34.106	36.28
0.908	130	114	147	168			0.908	34.418	33.855	34.075	35.889
0.909	130	111	146	172			0.909	34.261	33.978	34.081	36.214
0.91	133	114	146	154			0.91	34.233	33.859	33.921	36.567
0.911	119	127	155	168			0.911	34.492	33.852	34.265	36.459
0.912	129	122	151	165			0.912	34.185	33.821	34.093	36.216
0.913	132	116	151	152			0.913	34.304	33.887	34	36.518
0.914	133	111	150	153			0.914	34.428	33.851	34.191	36.479
0.915	135	106	155	157			0.915	34.532	33.772	34.115	36.322
0.916	124	119	153	166			0.916	34.505	33.665	34.469	36.414
0.917	132	118	151	161			0.917	34.442	33.872	34.011	36.286
0.918	128	111	161	156			0.918	34.595	33.801	34.043	36.243
0.919	139	110	148	163			0.919	34.369	33.916	34.238	36.347
0.92	128	112	136	162			0.92	34.312	33.789	34.424	36.375
0.921	125	116	148	162			0.921	34.552	33.817	34.258	36.217
0.922	133	116	138	154			0.922	34.311	33.743	34.229	36.24
0.923	135	111	147	170			0.923	34.466	33.815	34.229	36.163
0.924	125	118	153	162			0.924	34.702	33.62	34.002	36.329
0.925	132	116	161	163			0.925	34.398	33.74	34.149	36.219
0.926	130	112	153	159			0.926	34.09	33.747	34.432	36.654
0.927	137	114	152	159			0.927	34.236	33.761	34.289	35.887
0.928	136	113	150	172			0.928	34.499	33.904	34.101	36.177
0.929	137	113	151	160			0.929	34.214	33.773	34.149	35.872
0.93	137	117	141	154			0.93	34.288	33.844	34.181	36.29
0.931	119	111	154	163			0.931	34.317	33.793	34.108	36.007
0.932	122	115	135	155			0.932	34.387	33.679	34.234	36.062
0.933	122	113	158	168			0.933	34.232	33.677	34.419	35.834
0.934	120	108	158	163			0.934	34.308	33.772	34.354	36.037
0.935	121	110	158	167			0.935	34.197	33.766	34.304	35.987
0.936	129	107	163	166			0.936	34.139	33.736	34.23	36.059
0.937	122	115	146	169			0.937	34.228	33.877	34.56	35.855
0.938	116	116	150	167			0.938	34.286	33.859	34.23	36.028
0.939	123	113	143	159			0.939	34.312	34.141	34.268	36.254
0.94	122	111	142	160			0.94	34.493	33.926	34.104	36.08
0.941	116	118	158	157			0.941	34.286	33.918	34.298	36.35
0.942	122	117	149	172			0.942	34.559	34.001	34.106	36.286
0.943	129	114	152	155			0.943	34.343	34.011	34.234	35.981
0.944	131	120	147	170			0.944	34.407	33.832	34.354	36.167
0.945	125	115	143	170			0.945	34.455	34.167	34.171	36.148
0.946	134	116	149	167			0.946	34.447	33.901	34.012	35.819
0.947	123	108	151	156			0.947	34.51	33.948	33.821	36.06
0.948	122	113	135	169			0.948	34.337	33.841	33.816	36.382
0.949	124	116	147	153			0.949	34.245	33.861	33.993	35.851
0.95	122	111	140	170			0.95	34.538	33.997	33.946	35.919
0.951	126	111	152	165			0.951	34.848	34.181	33.998	36.17
0.952	125	119	158	174			0.952	34.612	33.901	34.099	36.069
0.953	125	113	151	165			0.953	34.579	33.97	34.219	35.892
0.954	124	120	158	165			0.954	34.175	33.953	34.169	35.851
0.955	123	115	153	164			0.955	34.501	33.883	34.21	36.22
0.956	127	122	148	168			0.956	34.433	33.879	34.139	36.177
0.957	120	116	155	163			0.957	34.473	34.007	34.12	36.326
0.958	121	120	159	175			0.958	34.397	33.975	34.133	36.377
0.959	125	122	145	158			0.959	34.263	33.824	33.995	36.328
0.96	125	112	163	180			0.96	34.353	33.983	34.053	36.397
0.961	117	113	155	168			0.961	34.297	33.884	33.941	36.543
0.962	115	113	165	168			0.962	34.344	33.889	34.151	36.489
0.963	116	106	167	169			0.963	34.396	33.944	34.49	36.306
0.964	125	118	155	162			0.964	34.266	33.867	34.125	36.43
0.965	123	108	156	176			0.965	34.498	33.76	33.969	36.689
0.966	126	107	163	162			0.966	34.326	34.054	34.028	36.484
0.967	128	113	162	156			0.967	34.504	33.848	33.981	36.286
0.968	121	105	151	153			0.968	34.387	33.938	33.835	36.655
0.969	123	107	169	161			0.969	34.531	33.831	33.858	36.511
0.97	125	111	157	174			0.97	34.469	34.003	33.999	36.356
0.971	122	118	174	163			0.971	34.352	33.817	33.92	36.64
0.972	123	108	169	161			0.972	34.405	34.08	33.923	36.73
0.973	111	115	150	156			0.973	34.392	34.187	33.852	36.678
0.974	125	116	129	176			0.974	34.282	33.873	33.772	36.609
0.975	122	118	150	155			0.975	34.218	33.844	33.925	36.654
0.976	130	115	151	163			0.976	34.5	33.961	34.23	36.47
0.977	125	114	145	167			0.977	34.42	34.007	33.958	36.716
0.978	130	107	141	171			0.978	34.363	33.889	33.754	36.572
0.979	121	112	135	157			0.979	34.358	33.907	33.989	36.724
0.98	129	110	150	165			0.98	34.351	33.936	34.23	37.045
0.981	129	108	149	158			0.981	34.125	33.96	34.318	36.527
0.982	131	106	150	162			0.982	34.223	34.064	34.293	36.787
0.983	129	114	141	157			0.983	34.235	33.967	34.119	36.546
0.984	126	111	141	153			0.984	34.232	34.096	34.177	36.42
0.985	127	114	138	150			0.985	34.332	34	34.221	36.79
0.986	128	112	150	147			0.986	34.278	34.004	34.489	36.538
0.987	128	109	150	159			0.987	34.339	33.962	34.446	36.448
0.988	131	111	147	157			0.988	34.505	33.992	34.105	36.377
0.989	139	109	145	160			0.989	34.323	33.998	34.291	36.544
0.99	132	108	139	172			0.99	34.387	33.78	34.284	36.752
0.991	134	111	136	173			0.991	34.237	33.947	34.3	36.612
0.992	137	108	145	159			0.992	34.196	34.027	34.182	36.537
0.993	133	110	141	154			0.993	34.185	34.038	33.961	36.127
0.994	127	112	147	164			0.994	34.348	33.931	34.126	36.526
0.995	136	110	146	177			0.995	34.157	33.914	34.252	36.549
0.996	135	113	152	173			0.996	34.445	34.168	34.435	36.38
0.997	135	113	149	172			0.997	34.255	33.997	34.364	36.837
0.998	133	112	144	178			0.998	34.332	33.933	34.212	36.862
0.999	130	109	162	177			0.999	34.424	33.894	34.211	36.764
1	137	111	161	180			1	34.228	33.884	34.233	36.641
1.001	136	105	139	173			1.001	34.234	33.926	34.179	36.895
1.002	128	113	145	174			1.002	34.392	33.749	34.183	36.803
1.003	130	118	150	168			1.003	34.191	33.883	34.289	36.536
1.004	130	114	149	172			1.004	34.229	33.849	34.473	36.521
1.005	130	111	150	184			1.005	34.127	34.019	34.018	36.395
1.006	126	115	146	168			1.006	34.116	33.924	34.164	36.365
1.007	125	113	150	176			1.007	34.279	33.759	33.956	36.714
1.008	124	119	155	175			1.008	34.282	33.946	34.194	36.639
1.009	122	114	145	179			1.009	34.449	33.973	34.157	36.303
1.01	131	109	139	185			1.01	34.441	33.964	33.993	36.725
1.011	132	109	144	174			1.011	34.269	34.038	34.127	36.61
1.012	130	108	150	168			1.012	34.404	33.945	34.028	36.392
1.013	114	113	151	162			1.013	34.4	34.007	34.256	36.422
1.014	125	114	138	167			1.014	34.181	33.983	34.091	36.773
1.015	122	111	135	175			1.015	34.521	33.978	34.184	36.525
1.016	128	117	144	172			1.016	34.289	33.968	34.086	36.878
1.017	139	114	159	170			1.017	34.436	33.963	34.249	37.149
1.018	133	114	145	164			1.018	34.262	33.779	34.342	37.055
1.019	128	117	152	165			1.019	34.205	33.946	34.73	36.924
1.02	131	117	144	170			1.02	34.276	34.073	34.21	36.429
1.021	128	111	149	165			1.021	34.215	34.181	34.261	35.813
1.022	123	111	150	180			1.022	34.326	33.945	33.97	36.41
1.023	124	113	147	165			1.023	34.224	33.921	34.217	36.062
1.024	128	117	157	168			1.024	34.29	34.058	34.163	36.192
1.025	127	107	142	167			1.025	34.181	33.855	34.029	36.081
1.026	118	112	141	169			1.026	34.435	34.011	34.242	36.222
1.027	119	121	150	167			1.027	34.338	33.978	34.117	36.414
1.028	127	111	139	160			1.028	34.495	34.138	34.341	36.387
1.029	122	114	154	166			1.029	34.472	33.942	34.458	36.323
1.03	115	118	153	180			1.03	34.333	34.032	34.343	36.544
1.031	117	112	147	171			1.031	34.38	33.945	34.416	36.273
1.032	125	113	146	174			1.032	34.678	33.75	34.432	36.294
1.033	132	116	135	164			1.033	34.575	34.22	34.559	35.998
1.034	128	114	153	164			1.034	34.657	34.005	34.322	36.315
1.035	132	115	146	166			1.035	34.458	33.843	34.12	36.087
1.036	136	110	150	162			1.036	34.414	33.805	34.184	35.921
1.037	133	112	139	171			1.037	34.372	33.955	34.18	36.202
1.038	113	107	140	177			1.038	34.379	33.894	34.342	36.29
1.039	131	115	146	148			1.039	34.485	34.011	34.486	36.3
1.04	130	120	141	170			1.04	34.455	34.121	34.381	36.528
1.041	123	114	149	163			1.041	34.458	33.926	34.667	36.515
1.042	123	119	148	168			1.042	34.417	34.224	34.429	36.268
1.043	125	122	143	170			1.043	34.178	34.115	34.299	36.3
1.044	129	119	146	167			1.044	34.339	33.851	34.372	36.621
1.045	121	114	151	170			1.045	34.324	33.828	34.538	36.506
1.046	121	118	158	169			1.046	34.358	33.833	34.317	36.414
1.047	120	118	150	180			1.047	34.224	33.917	34.316	36.799
1.048	122	114	157	172			1.048	34.147	34.103	34.695	36.41
1.049	124	119	152	164			1.049	34.487	33.89	34.385	36.42
1.05	123	122	146	182			1.05	34.495	33.958	34.517	36.184
1.051	129	117	147	158			1.051	34.266	33.954	34.706	36.731
1.052	121	111	152	183			1.052	34.449	34.112	34.593	36.339
1.053	123	115	140	164			1.053	34.265	34.042	34.574	36.593
1.054	123	117	136	179			1.054	34.363	34.031	34.531	36.555
1.055	111	120	145	159			1.055	34.308	34.084	34.252	35.99
1.056	115	118	135	176			1.056	34.403	34.15	34.499	36.261
1.057	117	120	143	172			1.057	34.393	34.018	34.595	36.462
1.058	123	111	132	169			1.058	34.194	33.902	34.668	35.892
1.059	122	114	138	177			1.059	34.633	33.95	34.36	36.925
1.06	126	113	133	177			1.06	34.418	34.166	34.587	36.465
1.061	124	113	131	166			1.061	34.57	33.868	34.499	36.39
1.062	115	118	139	181			1.062	34.691	34.124	34.522	36.491
1.063	119	122	143	183			1.063	34.583	34.014	34.705	36.696
1.064	116	112	143	169			1.064	34.281	34.066	34.575	36.292
1.065	136	111	146	165			1.065	34.333	34	34.462	36.298
1.066	128	111	136	162			1.066	34.573	33.974	34.428	36.288
1.067	130	112	141	176			1.067	34.22	33.933	34.559	36.587
1.068	123	107	136	177			1.068	34.487	34.099	34.781	36.466
1.069	124	111	141	180			1.069	34.402	33.939	34.566	36.331
1.07	118	115	134	180			1.07	34.646	33.853	34.612	36.641
1.071	119	113	137	176			1.071	34.533	33.908	34.555	36.335
1.072	127	113	139	170			1.072	34.739	33.962	34.425	36.485
1.073	125	110	125	183			1.073	34.577	33.947	34.511	36.376
1.074	116	117	131	181			1.074	34.305	33.912	34.431	36.466
1.075	132	103	137	181			1.075	34.344	33.955	34.245	36.095
1.076	130	107	146	175			1.076	34.369	33.804	34.381	36.439
1.077	125	106	149	165			1.077	34.254	33.857	34.777	36.032
1.078	122	110	139	179			1.078	34.156	34.039	34.501	36.101
1.079	123	105	151	180			1.079	34.172	33.869	34.454	36.366
1.08	124	113	151	172			1.08	34.283	33.83	34.65	36.538
1.081	126	111	159	169			1.081	34.141	33.845	34.611	36.474
1.082	120	114	150	172			1.082	34.156	33.969	34.521	36.411
1.083	132	108	151	162			1.083	34.183	33.955	34.519	36.471
1.084	129	112	151	156			1.084	34.312	34.005	34.368	36.029
1.085	122	120	155	170			1.085	34.172	33.857	34.405	36.393
1.086	124	115	159	168			1.086	34.427	33.98	34.544	36.006
1.087	121	114	141	175			1.087	34.452	33.79	34.553	36.08
1.088	131	109	143	174			1.088	34.228	33.987	34.734	37.076
1.089	119	119	144	170			1.089	34.119	33.83	34.633	36.322
1.09	125	113	146	159			1.09	34.146	33.766	34.526	36.55
1.091	117	110	145	176			1.091	34.426	33.873	34.281	36.353
1.092	117	113	144	172			1.092	34.378	33.946	34.307	36.476
1.093	130	116	133	167			1.093	34.336	34.09	34.534	36.54
1.094	128	114	144	168			1.094	34.525	33.994	34.403	36.241
1.095	120	114	146	170			1.095	34.531	34.107	34.488	36.476
1.096	123	104	141	178			1.096	34.285	33.854	34.498	36.523
1.097	124	107	136	175			1.097	34.28	33.902	34.428	36.237
1.098	120	106	145	176			1.098	34.441	33.819	34.266	35.923
1.099	120	120	149	171			1.099	34.46	34.001	34.416	36.305
1.1	119	123	139	156			1.1	34.193	33.962	34.297	36.219
1.101	123	114	133	158			1.101	34.215	33.998	34.201	36.465
1.102	128	118	143	163			1.102	34.18	33.936	34.22	36.303
1.103	120	117	141	162			1.103	34.205	33.85	34.504	36.253
1.104	124	121	139	160			1.104	34.246	33.809	34.604	36.272
1.105	132	120	156	168			1.105	34.27	33.895	34.403	36.225
1.106	123	112	146	184			1.106	34.246	33.81	34.519	36.49
1.107	130	113	157	176			1.107	34.272	33.898	34.317	36.636
1.108	121	115	142	175			1.108	34.357	33.87	34.63	36.083
1.109	124	114	149	156			1.109	33.99	33.831	34.189	36.42
1.11	126	104	137	155			1.11	34.065	33.773	34.163	36.263
1.111	128	108	141	165			1.111	34.284	33.836	34.378	36.433
1.112	124	104	144	163			1.112	34.249	33.875	34.252	35.969
1.113	119	108	149	159			1.113	34.189	33.968	34.233	36.628
1.114	124	112	142	159			1.114	34.29	33.917	34.318	36.521
1.115	124	113	143	161			1.115	34.164	33.661	34.111	36.048
1.116	129	111	136	161			1.116	34.286	33.942	34.145	36.257
1.117	123	108	144	165			1.117	34.222	33.884	34.229	36.264
1.118	119	110	138	172			1.118	34.09	33.978	34.106	36.254
1.119	129	117	142	155			1.119	34.311	34.093	34.135	36.412
1.12	129	115	139	166			1.12	34.162	33.974	34.045	36.293
1.121	127	118	138	166			1.121	34.275	33.869	34.202	36.249
1.122	133	121	148	169			1.122	33.977	33.977	34.235	36.175
1.123	124	116	138	164			1.123	34.174	33.997	33.998	36.518
1.124	113	115	149	174			1.124	34.088	33.926	34.45	36.302
1.125	129	104	137	163			1.125	33.936	33.803	34.093	36.27
1.126	122	110	145	170			1.126	34.169	33.93	34.202	36.399
1.127	123	114	142	175			1.127	34.232	34.02	34.431	36.514
1.128	121	115	140	171			1.128	34.155	34.058	34.478	36.475
1.129	132	120	133	166			1.129	34.29	34.042	34.226	36.524
1.13	122	110	146	170			1.13	34.217	33.849	34.464	35.987
1.131	131	115	140	174			1.131	34.4	34.098	34.063	36.05
1.132	123	114	147	166			1.132	34.441	33.992	34.21	36.309
1.133	125	116	140	164			1.133	34.298	34.057	33.983	36.455
1.134	123	115	144	160			1.134	34.235	34.156	34.526	36.5
1.135	127	114	145	163			1.135	34.302	34.157	34.382	36.285
1.136	127	124	141	170			1.136	34.571	33.988	34.166	36.258
1.137	124	114	137	175			1.137	34.518	33.79	34.171	36.668
1.138	129	116	131	177			1.138	34.237	33.935	34.368	36.376
1.139	118	113	137	160			1.139	34.18	33.906	34.283	35.887
1.14	122	109	137	165			1.14	34.127	34.013	34.265	35.847
1.141	125	118	140	156			1.141	34.18	34.037	34.343	36.528
1.142	123	111	135	174			1.142	34.378	34.081	34.378	36.2
1.143	122	105	127	167			1.143	34.202	34.023	34.194	36.387
1.144	125	110	137	172			1.144	34.218	34.161	34.359	36.34
1.145	136	107	144	168			1.145	34.08	34.108	34.208	36.132
1.146	130	106	140	170			1.146	34.048	34.119	34.039	36.302
1.147	125	108	133	166			1.147	34.077	33.949	34.082	36.136
1.148	120	106	139	170			1.148	34.087	33.951	34.031	36.124
1.149	130	112	143	162			1.149	34.156	33.983	34.189	36.292
1.15	124	113	137	164			1.15	34.272	33.924	34.112	36.469
1.151	132	106	130	174			1.151	34.25	34.01	34.49	36.438
1.152	126	117	138	183			1.152	34.208	34.041	34.301	36.306
1.153	133	111	129	162			1.153	34.202	34.123	34.064	36.298
1.154	131	118	127	178			1.154	34.056	34.051	33.999	36.558
1.155	129	115	135	176			1.155	34.243	34.016	34.085	36.535
1.156	128	111	143	175			1.156	34.056	33.99	34.138	36.461
1.157	125	114	143	163			1.157	34.067	33.959	34.408	36.358
1.158	131	107	145	146			1.158	34.177	34.355	34.502	36.146
1.159	136	109	143	145			1.159	33.963	34.128	34.465	36.202
1.16	128	111	132	174			1.16	34.047	34.222	34.604	36.361
1.161	125	118	131	170			1.161	34.049	33.926	34.714	36.508
1.162	125	106	140	175			1.162	34.202	34.11	34.58	36.553
1.163	137	108	137	164			1.163	34.087	33.992	34.507	36.232
1.164	121	111	139	176			1.164	34.44	34.051	34.717	36.135
1.165	125	116	140	185			1.165	34.129	34.096	34.595	36.394
1.166	120	110	134	165			1.166	34.05	34.223	34.484	36.425
1.167	124	110	130	180			1.167	33.927	34.175	34.649	35.959
1.168	122	108	134	165			1.168	34.112	34.085	34.557	35.997
1.169	126	115	132	167			1.169	34.051	33.845	34.516	35.946
1.17	127	110	135	177			1.17	34.325	33.911	34.21	35.947
1.171	121	115	134	161			1.171	34.538	34.003	34.452	36.118
1.172	122	120	142	165			1.172	34.328	34.173	34.36	35.993
1.173	116	121	142	173			1.173	34.238	34.248	34.099	35.889
1.174	129	118	138	182			1.174	34.249	34.157	34.276	36.036
1.175	125	115	143	170			1.175	34.108	34.119	34.455	36.002
1.176	123	115	148	171			1.176	33.97	34.137	34.364	35.961
1.177	125	109	134	167			1.177	34.199	34.053	34.342	35.785
1.178	134	113	132	161			1.178	34.099	33.973	34.453	36.094
1.179	127	113	131	170			1.179	34.153	34.003	34.4	35.997
1.18	126	117	138	169			1.18	34.425	34.003	34.586	36.071
1.181	123	115	132	170			1.181	34.253	34.031	34.226	35.935
1.182	122	118	137	170			1.182	34.307	34.23	34.296	35.968
1.183	116	111	135	175			1.183	34.419	34.185	34.356	36.071
1.184	117	114	132	161			1.184	34.4	34.069	34.451	36.321
1.185	122	117	136	169			1.185	34.291	33.95	34.491	36.418
1.186	121	119	137	171			1.186	34.331	34.088	34.673	35.93
1.187	129	119	129	168			1.187	34.034	34.233	34.606	35.87
1.188	126	117	135	170			1.188	34.189	34.135	34.386	35.846
1.189	121	113	142	169			1.189	34.212	34.1	34.524	36.058
1.19	123	111	150	173			1.19	34.435	34.163	34.646	36.372
1.191	121	117	149	165			1.191	33.973	34.186	34.388	36.362
1.192	117	121	139	180			1.192	34.124	33.885	34.298	35.774
1.193	120	119	136	171			1.193	34.171	34.355	34.344	36.346
1.194	115	117	134	174			1.194	34.213	34.084	34.471	36.045
1.195	119	117	128	163			1.195	34.352	34.239	34.422	36.439
1.196	130	120	132	166			1.196	34.226	34.163	34.495	35.816
1.197	120	118	142	165			1.197	34.044	34.306	34.483	36.097
1.198	118	116	134	173			1.198	34.138	34.206	34.577	36.157
1.199	124	112	138	169			1.199	34.196	34.061	34.342	36.272
1.2	126	114	129	171			1.2	34.299	34.424	34.325	35.887
1.201	116	120	129	167			1.201	34.268	33.999	34.233	36.174
1.202	127	115	135	166			1.202	34.26	34.133	34.378	35.917
1.203	123	112	135	167			1.203	34.376	34.221	34.135	35.666
1.204	125	115	137	157			1.204	34.05	34.245	33.997	36.045
1.205	121	125	142	171			1.205	33.991	34.186	34.214	35.923
1.206	114	122	146	167			1.206	34.081	34.087	34.279	35.995
1.207	119	113	149	168			1.207	34.262	34.18	34.269	36.051
1.208	123	116	138	172			1.208	34.004	34.064	34.243	36.352
1.209	117	114	141	159			1.209	34.281	34.161	34.464	36.274
1.21	128	114	137	157			1.21	34.456	34.04	34.225	35.887
1.211	123	120	142	176			1.211	34.256	34.096	34.332	36.259
1.212	133	116	147	163			1.212	34.203	34.098	34.331	36.162
1.213	121	111	146	171			1.213	34.124	34.28	34.483	36.291
1.214	115	111	142	162			1.214	34.451	34.223	34.357	36.587
1.215	121	116	149	175			1.215	34.506	34.129	34.413	36.083
1.216	125	120	135	182			1.216	34.33	34.307	34.189	36.251
1.217	125	119	145	167			1.217	34.491	34.207	34.463	36.339
1.218	125	119	141	180			1.218	34.621	34.16	34.585	36.274
1.219	121	121	150	179			1.219	34.196	33.975	34.563	36.264
1.22	122	125	151	173			1.22	34.29	34.036	34.608	36.268
1.221	126	117	145	172			1.221	34.437	34.069	34.49	36.121
1.222	130	119	142	175			1.222	34.649	34.038	34.308	36.112
1.223	124	114	154	158			1.223	34.496	34.061	34.546	36.025
1.224	130	116	142	157			1.224	34.553	34.161	34.792	36.072
1.225	123	118	142	182			1.225	34.4	34.178	34.421	36.05
1.226	131	119	149	181			1.226	34.348	33.981	34.292	36.039
1.227	131	108	153	177			1.227	34.443	33.914	34.478	35.988
1.228	130	116	145	162			1.228	34.191	34.001	34.611	36.272
1.229	127	115	142	179			1.229	34.288	33.965	34.472	36.169
1.23	119	108	135	181			1.23	34.1	33.884	34.217	35.95
1.231	121	112	140	178			1.231	34.374	34.13	34.321	36.399
1.232	130	116	149	167			1.232	34.394	33.911	34.499	36.096
1.233	131	114	141	175			1.233	34.141	33.842	34.175	36.354
1.234	125	107	129	182			1.234	34.181	34.012	34.361	36.326
1.235	124	111	140	168			1.235	34.464	33.776	34.488	35.761
1.236	120	106	148	164			1.236	34.506	33.895	34.324	36.224
1.237	126	103	139	163			1.237	34.35	33.98	34.36	35.843
1.238	122	110	143	173			1.238	34.475	33.948	34.473	35.989
1.239	123	105	139	159			1.239	34.424	33.872	34.387	36.028
1.24	124	109	138	174			1.24	34.477	34.029	34.537	35.977
1.241	128	110	136	169			1.241	34.599	33.99	34.358	36.05
1.242	130	123	132	164			1.242	34.406	33.895	34.315	35.815
1.243	132	106	137	168			1.243	34.189	33.97	34.17	36.325
1.244	129	101	140	168			1.244	34.379	33.952	34.282	36.08
1.245	129	110	151	177			1.245	34.371	34.03	34.136	35.901
1.246	119	111	183	174			1.246	34.517	34.094	34.373	36.488
1.247	125	108	167	163			1.247	34.446	34.123	34.26	36.186
1.248	119	112	166	162			1.248	34.478	33.988	34.043	36.174
1.249	122	106	182	167			1.249	34.491	33.996	34.179	35.83
1.25	125	113	154	166			1.25	34.507	34.123	33.942	35.906
1.251	128	115	164	161			1.251	34.591	33.99	34.083	35.597
1.252	123	111	167	155			1.252	34.484	33.935	34.117	35.71
1.253	131	115	163	158			1.253	34.383	33.81	33.996	35.984
1.254	130	112	160	168			1.254	34.617	33.911	34.26	35.865
1.255	134	114	170	159			1.255	34.308	33.733	34.272	36.039
1.256	125	111	164	163			1.256	34.29	34.003	34.011	36.216
1.257	123	115	179	167			1.257	34.457	33.759	34.317	36.138
1.258	116	113	166	162			1.258	34.561	33.944	34.096	35.869
1.259	119	104	154	163			1.259	34.411	33.832	34.095	35.737
1.26	126	117	157	178			1.26	34.184	33.757	34.621	35.749
1.261	130	114	164	169			1.261	34.406	33.574	34.471	35.874
1.262	129	114	162	174			1.262	34.674	33.913	34.266	35.793
1.263	124	118	171	176			1.263	34.335	33.998	34.51	35.844
1.264	129	121	168	173			1.264	34.689	33.968	34.217	36.212
1.265	126	105	176	171			1.265	34.332	33.944	34.067	36.046
1.266	122	108	182	170			1.266	34.333	33.825	34.326	36.097
1.267	123	120	163	177			1.267	34.502	33.921	34.37	36.298
1.268	119	120	173	164			1.268	34.494	33.794	34.358	36.197
1.269	123	115	169	183			1.269	34.314	33.887	34.052	36.095
1.27	122	120	168	175			1.27	34.386	34.026	34.563	36.077
1.271	116	114	165	157			1.271	34.091	34.079	34.558	36.316
1.272	121	121	151	179			1.272	34.396	33.991	34.501	36.122
1.273	118	115	157	162			1.273	34.325	34.045	34.3	36.211
1.274	120	113	159	179			1.274	34.556	34.117	34.639	36.176
1.275	121	116	164	170			1.275	34.444	34.117	34.621	36.213
1.276	119	119	159	188			1.276	34.344	34.112	34.533	36.164
1.277	116	115	170	176			1.277	34.313	34.003	34.306	36.131
1.278	114	111	162	170			1.278	34.279	34.029	34.46	36.091
1.279	122	113	158	169			1.279	34.533	34.018	34.701	36.23
1.28	117	117	160	172			1.28	34.348	34.011	34.665	36.323
1.281	123	112	164	168			1.281	34.242	34.02	34.569	36.259
1.282	124	107	184	163			1.282	34.246	34.045	34.346	36.229
1.283	123	116	157	176			1.283	34.258	34.015	34.383	36.009
1.284	119	123	145	171			1.284	34.581	34.167	34.43	36.051
1.285	129	117	152	153			1.285	34.158	34.06	34.449	35.916
1.286	126	111	157	157			1.286	34.392	33.724	34.486	36.274
1.287	121	108	158	164			1.287	34.257	33.976	34.499	35.991
1.288	118	113	148	175			1.288	34.305	34.082	34.512	36.709
1.289	120	107	164	169			1.289	34.358	33.978	34.611	36.179
1.29	129	105	162	158			1.29	34.368	34.115	34.332	36.663
1.291	115	114	164	147			1.291	34.237	34.109	34.264	36.274
1.292	124	119	150	165			1.292	34.333	34.069	34.393	36.213
1.293	125	117	155	152			1.293	34.132	33.952	34.406	36.254
1.294	128	111	157	160			1.294	34.143	34.144	34.321	36.477
1.295	127	113	151	152			1.295	34.066	33.879	34.491	36.199
1.296	124	108	154	164			1.296	34.345	34.103	34.354	36.145
1.297	123	107	148	167			1.297	34.156	34.08	34.589	36.177
1.298	115	113	147	166			1.298	34.378	34.058	34.62	36.434
1.299	118	110	162	163			1.299	34.249	34.083	34.507	36.102
1.3	120	110	154	166			1.3	34.187	34.079	34.848	35.751
1.301	125	120	166	163			1.301	34.402	33.942	34.757	36.028
1.302	120	117	152	175			1.302	34.038	33.868	34.474	36.025
1.303	125	121	151	167			1.303	34.313	33.854	34.582	36.136
1.304	117	111	146	165			1.304	34.41	33.955	34.683	36.195
1.305	118	116	149	158			1.305	34.185	33.993	34.513	36.11
1.306	125	115	153	167			1.306	34.077	33.684	34.78	36.177
1.307	132	107	171	158			1.307	34.328	33.951	34.542	35.972
1.308	122	117	162	171			1.308	34.044	33.823	34.503	35.897
1.309	114	126	175	154			1.309	34.064	33.889	34.655	36.004
1.31	125	119	167	178			1.31	34.266	34.009	34.498	35.918
1.311	121	119	159	165			1.311	34.208	34.07	34.382	35.804
1.312	124	114	161	165			1.312	34.131	33.971	34.65	35.959
1.313	129	118	146	166			1.313	34.089	34.153	34.471	35.992
1.314	125	106	148	169			1.314	34.149	34.171	34.309	35.859
1.315	125	115	158	152			1.315	34.229	34.143	34.328	36.259
1.316	129	114	173	157			1.316	34.175	34.01	34.582	36.72
1.317	117	114	161	160			1.317	34.217	34.17	34.185	36.156
1.318	117	113	167	161			1.318	34.066	34.068	34.211	36.112
1.319	115	109	172	160			1.319	34.001	33.996	34.332	36.035
1.32	116	110	158	161			1.32	34.163	34.008	34.159	36.037
1.321	117	111	158	158			1.321	34.248	34.221	34.131	36.083
1.322	127	115	172	164			1.322	34.284	34.171	34.163	36.038
1.323	122	118	169	162			1.323	34.127	34.221	34.32	35.703
1.324	125	113	175	165			1.324	34.26	34.373	34.201	36.23
1.325	120	115	164	168			1.325	34.204	34.138	34.196	36.482
1.326	129	121	156	158			1.326	34.154	34.218	34.076	36.016
1.327	126	121	159	172			1.327	34.187	34.037	34.124	36.11
1.328	121	111	156	165			1.328	34.259	34.071	34.094	36.039
1.329	122	108	169	162			1.329	34.118	34.229	33.892	36.192
1.33	124	112	154	188			1.33	34.139	34.22	34.109	36.01
1.331	123	113	160	164			1.331	34.119	33.964	34.255	36.256
1.332	125	105	162	178			1.332	34.229	34.111	34.228	36.351
1.333	125	110	161	170			1.333	34.267	34.092	34.31	36.448
1.334	118	108	166	170			1.334	34.34	34.195	34.389	36.376
1.335	117	112	161	166			1.335	34.659	33.874	34.474	36.274
1.336	121	120	155	175			1.336	34.226	34.193	34.305	35.999
1.337	119	110	162	165			1.337	34.375	33.96	34.38	36.268
1.338	120	108	160	159			1.338	34.351	34.007	34.184	36.295
1.339	115	107	164	152			1.339	34.526	33.88	34.332	36.272
1.34	120	114	149	148			1.34	34.14	34.12	34.352	36.2
1.341	118	110	157	172			1.341	34.25	33.847	34.503	36.103
1.342	120	116	162	158			1.342	34.261	33.905	34.191	36.207
1.343	135	116	167	176			1.343	34.213	33.887	34.619	35.86
1.344	128	115	158	159			1.344	34.252	34.304	34.428	36.377
1.345	124	113	158	167			1.345	34.103	34.134	34.163	36.11
1.346	119	104	153	166			1.346	34.088	34.124	34.3	35.995
1.347	126	124	148	162			1.347	34.01	34.057	34.38	36.107
1.348	125	120	165	155			1.348	34.264	34.29	34.248	35.98
1.349	122	119	154	167			1.349	33.999	34.194	34.22	35.814
1.35	125	115	158	163			1.35	34.091	34.166	34.449	36.174
1.351	123	118	162	165			1.351	34.425	34.042	34.552	35.978
1.352	126	118	166	160			1.352	34.192	34.093	34.219	36.038
1.353	123	115	168	153			1.353	34.024	34.121	34.267	36.325
1.354	128	116	166	175			1.354	34.184	34.104	34.232	36.146
1.355	124	121	166	173			1.355	34.008	34.09	34.55	35.879
1.356	125	127	161	158			1.356	33.962	34.277	34.21	36.174
1.357	127	123	170	162			1.357	34.063	34.183	34.491	35.867
1.358	118	112	162	173			1.358	34.215	34.222	34.168	36.037
1.359	121	115	175	168			1.359	34.126	34.207	34.099	35.984
1.36	125	105	166	168			1.36	34.075	34.061	34.3	36.09
1.361	132	105	166	161			1.361	33.996	34.11	34.287	36.125
1.362	129	107	162	162			1.362	34.147	34.072	34.386	36.116
1.363	124	109	156	160			1.363	34.199	34.17	34.411	36.315
1.364	129	113	164	164			1.364	34.318	34.195	33.988	35.668
1.365	120	120	153	166			1.365	34.222	34.319	34.27	36.04
1.366	123	113	152	158			1.366	34.257	34.266	34.34	36.297
1.367	118	112	171	165			1.367	34.147	34.22	34.113	36.179
1.368	124	127	153	168			1.368	34.095	34.318	34.289	36.108
1.369	117	122	154	165			1.369	34.048	34.222	34.399	36.476
1.37	124	115	158	165			1.37	34.022	34.278	34.435	36.08
1.371	127	125	169	157			1.371	34.068	34.276	34.391	36.234
1.372	134	133	164	178			1.372	34.071	34.234	34.124	36.454
1.373	131	121	167	167			1.373	33.967	34.064	34.167	36.139
1.374	129	110	172	152			1.374	33.889	34.264	34.098	36.001
1.375	126	112	175	162			1.375	34.124	34.187	34.21	36.004
1.376	123	110	169	171			1.376	34.053	34.256	34.522	36.096
1.377	124	116	169	174			1.377	34.025	34.099	34.303	35.87
1.378	122	118	154	175			1.378	34.071	34.204	34.387	36.076
1.379	120	111	166	170			1.379	34.047	34.452	34.324	36.096
1.38	119	116	162	159			1.38	34.051	34.246	34.097	36.114
1.381	125	112	169	163			1.381	33.953	34.514	34.075	36.237
1.382	131	110	176	169			1.382	33.983	34.289	34.152	36.474
1.383	116	115	170	149			1.383	34.319	33.979	34.108	36.197
1.384	123	113	169	152			1.384	34.14	34.21	34.069	35.859
1.385	120	114	173	175			1.385	34.401	34.296	34.217	35.967
1.386	120	118	159	163			1.386	34.333	34.049	34.266	36.203
1.387	123	118	172	165			1.387	34.009	34.221	34.16	36.457
1.388	126	117	163	168			1.388	34.035	34.232	34.274	35.883
1.389	121	113	171	179			1.389	34.062	34.169	34.141	36.465
1.39	118	115	172	161			1.39	34.239	34.486	34.09	36.169
1.391	120	109	161	169			1.391	34.237	34.444	34.11	36.337
1.392	125	103	151	166			1.392	34.169	34.292	34.077	36
1.393	122	111	150	169			1.393	34.162	34.193	34.156	36.065
1.394	128	108	150	165			1.394	34.197	34.279	34.161	36.127
1.395	116	118	151	177			1.395	34.252	34.084	34.129	36.04
1.396	123	112	159	158			1.396	34.205	34.415	34.336	35.83
1.397	129	115	149	153			1.397	34.405	34.257	34.329	36.442
1.398	130	101	149	162			1.398	34.409	34.445	34.293	36.151
1.399	122	118	142	172			1.399	34.25	34.558	34.293	36.04
1.4	127	113	147	179			1.4	34.273	34.361	34.212	36.222
1.401	124	119	140	166			1.401	34.313	34.257	34.312	36.288
1.402	121	104	135	170			1.402	34.255	34.258	34.142	36.091
1.403	123	109	140	180			1.403	34.078	34.319	34.083	36.569
1.404	127	121	148	171			1.404	34.351	34.369	34.18	36.299
1.405	128	110	155	148			1.405	34.229	34.28	34.177	36.164
1.406	116	115	152	164			1.406	34.54	34.33	34.465	36.001
1.407	118	120	158	152			1.407	34.429	34.19	34.198	36.458
1.408	119	119	156	165			1.408	34.595	34.171	34.327	36.137
1.409	128	112	145	154			1.409	34.495	34.554	34.253	36.062
1.41	125	111	141	158			1.41	34.428	34.478	34.602	36.406
1.411	129	111	162	166			1.411	34.478	34.237	34.248	36.422
1.412	124	116	158	163			1.412	34.365	34.217	34.329	36.397
1.413	123	129	154	181			1.413	34.282	34.323	34.255	36.624
1.414	123	122	142	172			1.414	34.471	34.142	34.299	36.118
1.415	125	126	148	161			1.415	34.404	33.971	34.298	35.909
1.416	113	118	152	173			1.416	34.098	33.987	34.318	36.28
1.417	121	117	152	179			1.417	34.301	34.014	34.19	36.471
1.418	125	116	148	171			1.418	34.266	34.123	34.281	36.085
1.419	125	114	138	172			1.419	34.272	34.204	34.151	36.213
1.42	123	110	140	185			1.42	34.128	34.189	34.272	36.169
1.421	126	112	141	171			1.421	34.031	33.939	34.342	36.316
1.422	118	109	152	173			1.422	34.082	34.153	34.591	36.376
1.423	113	113	137	178			1.423	34.152	34.251	34.369	36.61
1.424	136	112	150	170			1.424	34.137	34.448	34.153	36.084
1.425	125	119	146	164			1.425	34.079	34.332	34.384	36.079
1.426	123	122	135	167			1.426	34.057	34.364	34.285	35.917
1.427	119	119	133	174			1.427	34.204	34.258	34.27	36.012
1.428	129	111	149	164			1.428	34.175	34.344	34.272	35.702
1.429	128	110	156	170			1.429	34.007	34.499	33.931	35.942
1.43	131	114	146	172			1.43	33.89	34.343	34.091	35.798
1.431	119	108	155	171			1.431	34.185	34.358	34.007	35.784
1.432	134	114	152	170			1.432	34.266	34.349	34.105	36.091
1.433	119	112	152	172			1.433	34.203	34.509	34.034	35.841
1.434	121	110	153	166			1.434	34.251	34.181	34.29	36.342
1.435	125	111	154	171			1.435	34.184	34.31	33.919	35.91
1.436	123	104	152	162			1.436	34.133	34.252	34.123	35.939
1.437	127	112	153	187			1.437	34.159	34.297	34.319	36.281
1.438	123	114	156	162			1.438	34.107	34.391	34.307	36.021
1.439	130	111	149	176			1.439	34.303	34.433	34.416	35.91
1.44	124	121	157	166			1.44	34.412	34.387	34.355	35.91
1.441	133	110	147	165			1.441	34.498	34.335	34.166	35.949
1.442	124	112	152	173			1.442	34.661	34.512	34.182	36.118
1.443	127	103	150	152			1.443	34.509	34.401	34.254	36.371
1.444	128	116	153	160			1.444	34.4	34.35	34.409	36.272
1.445	127	123	149	165			1.445	34.279	34.336	34.411	35.9
1.446	129	110	158	167			1.446	34.403	34.316	34.613	36.125
1.447	130	114	157	172			1.447	34.222	34.324	34.327	36.013
1.448	129	120	146	156			1.448	34.274	34.166	34.113	36.201
1.449	133	117	151	167			1.449	34.225	34.23	34.559	36.136
1.45	124	111	141	162			1.45	34.455	34.122	34.41	36.095
1.451	126	109	147	165			1.451	34.178	34.352	34.351	35.914
1.452	119	107	142	149			1.452	34.189	34.354	34.461	36.091
1.453	126	110	152	156			1.453	34.165	34.216	34.542	36.348
1.454	128	113	150	157			1.454	34.382	34.382	34.64	36.206
1.455	120	111	147	166			1.455	34.123	34.268	34.701	36.131
1.456	125	107	142	185			1.456	34.194	34.369	34.306	36.148
1.457	117	113	151	168			1.457	33.965	34.367	34.397	36.208
1.458	123	111	144	164			1.458	34.027	34.298	34.659	36.025
1.459	124	112	158	162			1.459	34.122	34.252	34.405	35.782
1.46	117	117	159	165			1.46	34.209	34.036	34.51	36.296
1.461	113	120	151	170			1.461	34.265	34.273	34.333	36.02
1.462	116	119	155	159			1.462	34.221	34.335	34.494	36.378
1.463	122	116	168	159			1.463	34.415	34.213	34.613	36.035
1.464	116	123	153	157			1.464	34.255	34.17	34.719	35.842
1.465	130	117	158	171			1.465	34.081	34.239	34.739	36.218
1.466	121	111	159	163			1.466	34.238	34.231	34.656	36.233
1.467	126	112	155	169			1.467	34.052	34.342	34.44	36.03
1.468	126	120	172	157			1.468	34.177	34.331	34.709	36.042
1.469	122	113	170	156			1.469	34.336	34.265	34.54	36.05
1.47	117	116	166	164			1.47	34.124	34.333	34.67	36.251
1.471	128	112	160	173			1.471	34.327	34.398	34.636	36.155
1.472	120	110	167	172			1.472	34.003	34.48	34.621	36.259
1.473	122	111	161	164			1.473	34.152	34.469	34.471	35.894
1.474	121	117	158	171			1.474	34.104	34.57	34.457	35.892
1.475	119	107	148	166			1.475	34.276	34.167	34.306	35.963
1.476	123	115	148	163			1.476	34.251	34.625	34.261	35.997
1.477	128	110	142	166			1.477	34.125	34.286	34.405	35.905
1.478	126	118	157	169			1.478	34.326	34.576	34.125	36.045
1.479	115	115	153	167			1.479	34.108	34.211	34.258	35.885
1.48	119	119	161	169			1.48	34.088	34.286	34.481	35.87
1.481	124	121	165	162			1.481	34.091	34.255	34.121	35.874
1.482	117	116	163	162			1.482	34.226	34.31	34.492	36.194
1.483	118	116	154	154			1.483	34.275	34.201	34.37	36.029
1.484	124	113	158	161			1.484	34.139	34.37	34.393	35.878
1.485	125	122	154	158			1.485	34.463	34.196	34.496	35.973
1.486	120	125	151	170			1.486	34.131	34.052	34.357	36.069
1.487	123	118	159	167			1.487	33.929	34.299	34.213	36.048
1.488	113	114	163	165			1.488	34.089	34.099	34.091	35.822
1.489	127	117	158	162			1.489	34.031	34.528	34.21	36.017
1.49	127	118	160	170			1.49	34.067	34.258	34.164	36.154
1.491	121	115	155	173			1.491	34.042	34.274	34.104	36.002
1.492	124	116	158	167			1.492	34.391	34.396	33.907	36.074
1.493	127	113	158	169			1.493	34.346	34.218	34.386	36.172
1.494	122	110	154	179			1.494	34.201	34.28	34.08	36.206
1.495	123	113	155	157			1.495	34.262	34.218	34.14	36.177
1.496	124	104	146	178			1.496	34.214	34.312	34.195	35.941
1.497	117	113	148	175			1.497	34.043	34.233	34.078	35.904
1.498	119	114	140	169			1.498	34.328	34.45	34.258	36.189
1.499	123	113	148	179			1.499	34.198	34.406	34.455	35.699
1.5	118	117	149	169			1.5	34.457	34.427	34.301	36.078
1.501	118	117	158	185			1.501	34.239	34.429	34.487	36.228
1.502	124	119	155	180			1.502	34.166	34.277	34.575	35.954
1.503	127	112	150	175			1.503	34.316	34.209	34.284	36.052
1.504	125	114	159	165			1.504	34.279	34.42	34.433	36.168
1.505	128	124	166	171			1.505	34.213	34.465	34.211	36.231
1.506	128	127	151	174			1.506	34.273	34.204	34.483	36.278
1.507	128	109	162	182			1.507	34.137	34.292	34.355	36.034
1.508	130	121	151	182			1.508	34.204	34.478	34.097	36.261
1.509	131	117	151	188			1.509	34.297	34.333	34.224	36.037
1.51	126	118	150	187			1.51	34.272	34.412	34.149	36.048
1.511	125	119	155	183			1.511	34.527	34.114	34.31	36.009
1.512	114	115	146	172			1.512	34.368	34.048	34.394	36.111
1.513	127	121	142	175			1.513	34.233	34.172	34.275	36.478
1.514	126	113	152	175			1.514	34.327	34.288	34.539	35.99
1.515	118	119	154	172			1.515	34.358	34.313	34.309	36.317
1.516	127	113	156	166			1.516	34.285	34.312	34.3	35.991
1.517	118	109	139	173			1.517	34.392	34.561	34.281	36.047
1.518	123	118	166	161			1.518	34.186	34.377	34.424	35.948
1.519	121	111	160	178			1.519	34.235	34.431	34.446	36.142
1.52	127	114	150	176			1.52	34.224	34.43	34.515	36.125
1.521	124	118	162	174			1.521	34.251	34.469	34.364	35.936
1.522	121	114	150	186			1.522	34.326	34.428	34.519	36.142
1.523	129	112	158	173			1.523	34.297	34.373	34.053	35.758
1.524	130	114	161	173			1.524	34.204	34.404	34.306	36.11
1.525	127	114	153	163			1.525	34.233	34.572	34.145	36.161
1.526	128	126	162	175			1.526	34.202	34.433	34.122	35.985
1.527	122	125	155	192			1.527	34.21	34.151	34.28	36.338
1.528	124	119	158	177			1.528	34.251	34.395	34.411	36.035
1.529	125	121	149	162			1.529	34.14	34.436	34.283	35.986
1.53	132	121	155	166			1.53	34.287	34.228	34.31	35.882
1.531	118	122	157	161			1.531	34.102	34.425	34.233	36.439
1.532	120	119	158	172			1.532	34.108	34.054	34.307	36.277
1.533	124	115	147	181			1.533	34.087	34.306	34.108	35.881
1.534	127	114	147	182			1.534	34.173	34.3	34.256	35.884
1.535	126	125	143	170			1.535	34.255	34.222	34.177	35.951
1.536	126	116	150	179			1.536	34.021	34.279	34.238	36.168
1.537	125	122	155	177			1.537	34.065	34.293	34.478	35.982
1.538	123	115	155	184			1.538	34.198	34.427	34.299	36.241
1.539	128	117	153	172			1.539	34.064	34.154	34.278	36.146
1.54	125	122	151	164			1.54	34.172	34.231	34.169	36.013
1.541	130	123	152	155			1.541	34.027	34.313	34.281	35.924
1.542	131	116	162	160			1.542	34.212	34.624	34.253	36.21
1.543	125	116	158	166			1.543	34.07	34.256	34.123	36.041
1.544	125	125	155	178			1.544	34.016	34.265	34.086	36.198
1.545	129	120	151	180			1.545	34.077	34.305	33.926	36.227
1.546	123	122	148	174			1.546	33.993	34.371	34.199	36.052
1.547	116	120	153	182			1.547	34.172	34.283	34.12	36.41
1.548	125	120	155	180			1.548	34.496	34.297	34.067	36.148
1.549	116	126	149	177			1.549	34.233	34.407	34.159	36.115
1.55	122	119	150	186			1.55	34.258	34.374	34.215	36.11
1.551	127	124	159	178			1.551	34.216	34.307	34.35	36.151
1.552	128	123	157	164			1.552	34.19	34.144	34.56	35.951
1.553	132	119	161	153			1.553	34.393	34.293	34.534	36.144
1.554	118	122	165	166			1.554	34.206	34.216	34.491	35.921
1.555	119	121	177	171			1.555	34.124	34.21	34.182	36.121
1.556	112	123	170	171			1.556	34.389	34.162	34.274	36.08
1.557	121	120	188	166			1.557	34.342	34.094	34.356	36.314
1.558	119	118	177	153			1.558	34.338	34.178	34.454	36.08
1.559	125	123	182	171			1.559	34.342	34.215	34.12	36.286
1.56	127	127	176	165			1.56	34.251	34.303	34.276	36.103
1.561	120	123	188	161			1.561	34.196	34.343	34.125	35.915
1.562	126	122	167	176			1.562	34.319	34.444	34.271	36.245
1.563	126	110	165	164			1.563	34.331	34.228	34.263	35.758
1.564	122	111	176	148			1.564	34.404	34.356	34.178	35.841
1.565	132	122	168	153			1.565	34.261	34.33	34.229	36.156
1.566	124	120	176	161			1.566	34.408	34.453	34.302	36.028
1.567	122	119	183	164			1.567	34.483	34.372	34.362	35.755
1.568	120	120	185	164			1.568	34.231	34.429	34.468	36.35
1.569	125	117	177	164			1.569	34.18	34.594	34.505	36.284
1.57	118	120	168	169			1.57	34.189	34.45	34.219	36.182
1.571	118	118	153	178			1.571	34.337	34.278	34.487	36.129
1.572	126	125	159	162			1.572	34.289	34.24	34.303	35.794
1.573	122	122	154	158			1.573	34.197	34.23	34.24	36.059
1.574	128	120	156	159			1.574	34.321	34.398	34.429	36.237
1.575	128	119	154	168			1.575	34.281	34.052	34.247	35.864
1.576	121	118	154	169			1.576	34.242	34.274	34.393	35.883
1.577	117	107	164	172			1.577	34.43	34.166	34.321	36.007
1.578	117	116	158	184			1.578	34.173	34.359	34.287	36.101
1.579	119	110	155	166			1.579	34.297	34.258	34.242	35.704
1.58	123	113	146	176			1.58	34.6	34.448	34.383	35.718
1.581	123	115	160	186			1.581	34.352	34.382	34.222	35.723
1.582	118	117	153	184			1.582	34.262	34.431	34.154	35.958
1.583	123	115	152	171			1.583	34.146	34.435	34.179	36.01
1.584	121	117	157	178			1.584	34.223	34.386	34.254	36.057
1.585	118	112	156	174			1.585	34.449	34.51	34.342	35.918
1.586	120	117	158	174			1.586	34.195	34.293	34.438	36.005
1.587	127	118	161	187			1.587	34.141	34.502	34.464	35.854
1.588	130	124	159	170			1.588	34.377	34.243	34.202	35.966
1.589	118	120	180	170			1.589	34.283	34.421	34.42	35.899
1.59	121	119	166	160			1.59	34.34	34.391	34.114	35.913
1.591	129	126	157	160			1.591	34.392	34.521	34.464	35.965
1.592	130	124	164	161			1.592	33.968	34.28	34.431	35.936
1.593	119	119	163	168			1.593	34.457	34.496	34.455	36.099
1.594	123	116	164	172			1.594	34.368	34.467	34.682	35.855
1.595	120	120	178	172			1.595	34.307	34.257	34.657	36.013
1.596	117	120	171	159			1.596	34.451	34.404	34.31	35.914
1.597	122	120	149	179			1.597	34.453	34.298	34.413	36.146
1.598	119	113	171	172			1.598	34.589	34.429	34.28	36.107
1.599	124	116	162	178			1.599	34.364	34.5	34.356	35.855
1.6	131	117	149	181			1.6	34.275	34.512	34.518	35.939
1.601	129	121	161	179			1.601	34.349	34.398	34.43	35.929
1.602	126	117	164	178			1.602	34.224	34.283	34.438	35.7
1.603	131	123	157	171			1.603	34.074	34.235	34.73	36.104
1.604	133	115	166	162			1.604	34.295	34.17	34.613	35.759
1.605	133	113	165	169			1.605	34.542	34.19	34.467	36.074
1.606	132	117	166	169			1.606	34.561	34.233	34.702	35.735
1.607	120	114	168	170			1.607	34.445	34.275	34.474	35.825
1.608	125	111	154	166			1.608	34.507	34.279	34.646	35.797
1.609	129	111	150	165			1.609	34.388	34.37	34.606	35.87
1.61	121	119	175	164			1.61	34.263	34.335	34.622	35.428
1.611	131	118	201	164			1.611	34.288	34.246	34.393	35.766
1.612	120	122	182	160			1.612	34.348	34.274	34.656	36.056
1.613	119	121	176	161			1.613	34.279	34.147	34.441	35.781
1.614	131	110	178	163			1.614	34.444	34.096	34.701	36.222
1.615	128	119	181	168			1.615	34.276	34.141	34.512	35.711
1.616	128	109	176	157			1.616	34.242	34.097	34.402	35.771
1.617	121	114	167	167			1.617	34.457	34.16	34.378	35.674
1.618	121	109	170	159			1.618	34.463	34.233	34.409	36.065
1.619	125	114	163	157			1.619	34.19	34.272	34.255	35.93
1.62	122	110	158	162			1.62	34.465	34.505	34.304	36.161
1.621	127	117	172	168			1.621	34.445	34.223	34.273	36.334
1.622	121	115	161	167			1.622	34.335	34.187	34.799	35.848
1.623	122	116	164	159			1.623	34.318	34.336	34.435	36.342
1.624	118	109	170	154			1.624	34.414	34.184	34.533	36.076
1.625	122	117	188	165			1.625	34.231	34.276	34.687	35.873
1.626	133	109	173	158			1.626	34.183	34.374	34.583	35.769
1.627	131	111	172	159			1.627	34.288	34.038	34.515	35.946
1.628	118	124	163	168			1.628	34.235	34.348	34.37	35.906
1.629	127	114	165	157			1.629	34.23	34.107	34.397	35.912
1.63	136	115	167	156			1.63	34.23	34.439	34.264	35.867
1.631	123	114	169	160			1.631	34.204	34.2	34.65	36.074
1.632	125	114	169	173			1.632	34.35	34.319	34.483	35.812
1.633	124	111	167	157			1.633	34.249	34.16	34.865	35.818
1.634	125	116	177	160			1.634	34.425	34.321	34.98	35.949
1.635	122	113	185	164			1.635	34.381	34.379	34.505	35.983
1.636	123	116	162	163			1.636	34.445	34.448	34.673	36.083
1.637	126	112	153	169			1.637	34.483	34.684	34.881	35.838
1.638	125	108	146	170			1.638	34.323	34.434	34.439	35.758
1.639	122	111	140	181			1.639	34.392	34.258	34.725	36.197
1.64	117	113	148	175			1.64	34.206	34.198	34.831	36.106
1.641	125	111	144	178			1.641	34.362	34.106	34.606	36.508
1.642	119	118	132	174			1.642	34.572	34.245	34.621	36.099
1.643	112	117	139	180			1.643	34.53	34.306	34.544	35.92
1.644	118	111	146	188			1.644	34.602	34.228	34.774	35.826
1.645	118	110	143	179			1.645	34.499	34.341	34.507	36.285
1.646	123	102	138	181			1.646	34.541	34.29	34.643	35.952
1.647	122	99	137	181			1.647	34.547	34.312	34.483	36.087
1.648	120	111	136	170			1.648	34.418	34.331	34.475	36.07
1.649	120	107	151	169			1.649	34.306	34.372	34.421	35.813
1.65	134	109	147	180			1.65	34.309	34.513	34.615	36.199
1.651	125	110	160	181			1.651	34.801	34.287	34.47	36.011
1.652	120	113	149	174			1.652	34.486	34.499	34.603	35.907
1.653	121	113	138	183			1.653	34.203	34.373	34.509	35.872
1.654	119	107	151	181			1.654	34.377	34.331	34.643	35.755
1.655	121	112	144	168			1.655	34.228	34.194	34.566	36.478
1.656	129	116	150	178			1.656	34.294	34.413	34.389	36.268
1.657	129	117	141	175			1.657	34.189	33.994	34.565	35.971
1.658	122	119	154	173			1.658	34.273	34.195	34.263	35.947
1.659	123	117	152	181			1.659	34.263	34.157	34.51	36.072
1.66	111	119	149	166			1.66	34.179	34.35	34.63	36.024
1.661	125	115	150	173			1.661	34.251	34.201	34.703	35.925
1.662	127	119	154	168			1.662	34.185	34.143	34.502	35.671
1.663	131	121	144	186			1.663	34.171	34.31	34.404	35.925
1.664	128	123	150	189			1.664	34.085	34.257	34.844	35.72
1.665	119	118	154	180			1.665	34.222	34.402	34.929	35.831
1.666	116	111	152	173			1.666	34.086	34.458	34.751	35.95
1.667	119	113	152	178			1.667	34.355	34.089	34.575	36.349
1.668	128	120	147	167			1.668	34.365	34.152	34.625	36.477
1.669	124	108	145	166			1.669	34.23	34.294	34.599	36.641
1.67	121	112	150	155			1.67	34.287	34.28	34.94	36.233
1.671	121	110	142	161			1.671	34.165	34.34	34.498	36.469
1.672	126	111	150	164			1.672	34.038	34.387	34.653	36.355
1.673	113	112	137	177			1.673	34.253	34.136	34.701	36.247
1.674	128	110	137	159			1.674	34.151	34.359	34.9	36.001
1.675	121	104	150	166			1.675	34.169	34.346	34.86	36.409
1.676	118	113	143	166			1.676	34.3	34.131	34.992	36.227
1.677	126	111	153	160			1.677	34.259	34.163	35.106	36.09
1.678	131	115	149	165			1.678	34.373	34.261	34.716	36.011
1.679	121	104	141	163			1.679	34.454	34.063	34.96	36.533
1.68	126	109	154	161			1.68	34.294	34.225	34.968	36.261
1.681	132	114	145	175			1.681	34.345	34.217	35.108	36.096
1.682	128	115	134	169			1.682	34.249	34.247	34.824	36.296
1.683	134	109	144	170			1.683	34.597	34.263	34.944	36.273
1.684	124	110	151	175			1.684	34.322	34.224	34.601	36.039
1.685	123	113	146	177			1.685	34.51	34.201	34.781	35.99
1.686	127	112	139	196			1.686	34.297	34.132	34.801	36.111
1.687	129	112	138	188			1.687	34.419	34.355	34.975	35.965
1.688	123	106	142	207			1.688	34.307	34.165	35.031	36.071
1.689	125	112	145	189			1.689	34.459	34.119	35.058	36.403
1.69	121	106	150	182			1.69	34.505	33.867	34.869	36.346
1.691	114	105	146	164			1.691	34.385	34.215	34.98	35.979
1.692	132	113	143	166			1.692	34.368	34.232	34.945	36.037
1.693	137	110	143	166			1.693	34.282	34.281	35.252	35.959
1.694	134	108	141	173			1.694	34.254	34.104	35.134	36.413
1.695	128	124	134	165			1.695	34.233	34.198	35.025	36.37
1.696	126	121	148	168			1.696	34.285	34.329	35.065	36.107
1.697	126	113	146	160			1.697	34.159	34.273	35.006	36.276
1.698	127	116	136	169			1.698	34.348	34.213	34.913	36.313
1.699	128	109	138	169			1.699	34.373	34.29	34.786	36.327
1.7	125	120	147	157			1.7	34.308	34.25	34.892	36.146
1.701	121	114	141	162			1.701	34.363	34.433	34.79	36.192
1.702	132	110	138	162			1.702	34.115	33.977	34.891	36.607
1.703	125	107	151	165			1.703	34.293	34.135	35.024	36.466
1.704	122	115	143	157			1.704	34.313	34.022	34.884	36.387
1.705	128	115	136	165			1.705	34.174	34.144	34.975	36.406
1.706	119	103	142	168			1.706	34.315	34.245	35.122	36.12
1.707	120	113	142	179			1.707	34.304	34.171	34.783	36.593
1.708	125	123	133	162			1.708	34.397	34.291	34.886	36.477
1.709	128	118	149	179			1.709	34.284	34.244	34.926	36.169
1.71	124	119	156	161			1.71	34.179	34.102	34.893	36.351
1.711	122	116	149	163			1.711	34.521	34.237	34.731	36.197
1.712	118	118	143	162			1.712	34.206	34.048	35.144	36.44
1.713	121	121	146	174			1.713	34.29	34.307	34.86	36.508
1.714	114	120	144	168			1.714	34.154	34.086	35.101	36.542
1.715	117	109	143	159			1.715	34.322	34.108	35.392	36.409
1.716	124	110	144	167			1.716	34.292	34.118	35.361	36.537
1.717	115	108	145	165			1.717	34.132	33.931	35.305	36.508
1.718	112	112	141	164			1.718	34.205	34.079	35.19	36.293
1.719	117	111	137	163			1.719	34.113	34.102	35.169	35.974
1.72	113	110	145	155			1.72	34.344	33.864	35.381	36.331
1.721	121	108	141	156			1.721	34.416	34.108	35.357	36.406
1.722	120	107	155	148			1.722	34.448	33.87	35.365	36.139
1.723	124	114	142	161			1.723	34.419	34.101	35.659	36.433
1.724	118	116	149	153			1.724	34.558	34.033	35.407	36.403
1.725	118	113	147	177			1.725	34.587	33.868	35.571	36.492
1.726	118	116	151	174			1.726	34.601	33.941	35.484	36.707
1.727	114	111	156	163			1.727	34.284	34.019	35.856	36.626
1.728	115	114	153	178			1.728	34.243	34.128	35.48	36.431
1.729	117	111	156	173			1.729	34.399	34.11	35.53	36.633
1.73	116	113	156	177			1.73	34.19	34.106	35.617	36.34
1.731	119	112	150	177			1.731	34.148	34.053	35.28	36.396
1.732	119	114	168	165			1.732	34.217	34.059	35.781	36.786
1.733	131	109	154	178			1.733	34.392	33.935	35.505	36.352
1.734	123	106	165	169			1.734	34.357	34.046	35.803	36.634
1.735	113	113	151	177			1.735	34.305	34.258	35.344	36.514
1.736	122	111	149	178			1.736	34.149	34.166	35.34	36.524
1.737	115	116	156	166			1.737	34.283	34.281	35.768	36.158
1.738	119	111	173	154			1.738	34.143	34.007	35.708	36.306
1.739	115	114	153	174			1.739	34.364	34.262	35.606	36.563
1.74	112	122	157	161			1.74	34.216	34.105	35.807	36.032
1.741	113	117	156	165			1.741	34.312	34.16	36.062	36.476
1.742	115	106	158	169			1.742	34.219	34.195	35.932	36.191
1.743	123	108	158	162			1.743	34.23	34.269	36.275	36.641
1.744	120	109	153	165			1.744	34.118	34.257	36.21	36.417
1.745	115	109	156	162			1.745	34.109	34	36.181	36.008
1.746	120	110	148	164			1.746	34.068	34.121	36.297	36.317
1.747	123	113	147	160			1.747	34.212	34.004	36.344	36.425
1.748	117	108	152	172			1.748	34.101	34.141	36.585	36.343
1.749	120	115	158	159			1.749	34.288	34.071	36.599	36.4
1.75	119	109	154	161			1.75	34.4	34.172	36.309	36.162
1.751	123	119	153	158			1.751	34.501	34.173	36.108	36.577
1.752	120	105	149	163			1.752	34.431	34.096	35.967	36.16
1.753	129	106	141	167			1.753	34.059	33.967	36.071	36.075
1.754	137	108	155	162			1.754	34.127	34.213	36.126	36.45
1.755	119	116	159	180			1.755	34.331	34.304	35.804	36.382
1.756	126	114	153	162			1.756	34.26	34.022	35.858	36.401
1.757	124	110	156	166			1.757	34.169	33.994	35.604	36.274
1.758	121	109	156	173			1.758	34.439	34.218	35.849	36.16
1.759	127	111	156	169			1.759	34.406	34.121	36.143	36.188
1.76	119	108	140	175			1.76	34.466	34.026	35.828	36.397
1.761	122	119	156	164			1.761	34.632	34.272	36.384	36.391
1.762	124	112	152	170			1.762	34.628	34.15	36.283	36.155
1.763	118	109	152	173			1.763	34.363	34.248	36.484	36.4
1.764	132	119	147	174			1.764	34.122	34.177	36.212	36.288
1.765	131	115	147	181			1.765	34.386	34.327	35.828	36.161
1.766	131	112	155	185			1.766	34.253	34.315	35.705	36.541
1.767	112	120	147	169			1.767	34.124	34.413	35.632	36.285
1.768	118	117	153	172			1.768	34.237	34.391	35.844	36.293
1.769	119	104	163	187			1.769	34.501	34.38	35.731	36.148
1.77	123	103	158	172			1.77	34.303	34.208	36.083	36.276
1.771	111	106	138	185			1.771	34.368	34.17	35.931	36.223
1.772	117	106	149	179			1.772	34.497	34.441	35.668	36.107
1.773	114	102	152	183			1.773	34.28	34.242	35.795	36.231
1.774	124	100	142	179			1.774	34.027	34.203	35.456	36.048
1.775	124	106	148	186			1.775	34.659	34.192	36.038	36.318
1.776	127	111	138	185			1.776	34.525	34.37	35.236	36.477
1.777	125	109	139	171			1.777	34.437	34.448	35.46	36.147
1.778	134	109	145	187			1.778	34.554	34.548	35.789	36.416
1.779	125	110	142	180			1.779	34.426	34.379	35.261	36.121
1.78	124	107	138	175			1.78	34.234	34.095	35.533	36.435
1.781	123	101	131	177			1.781	34.251	34.212	35.534	36.495
1.782	125	111	136	180			1.782	34.251	34.261	35.447	36.381
1.783	121	107	141	193			1.783	34.213	34.354	35.322	36.649
1.784	124	113	147	182			1.784	34.468	34.446	35.039	36.569
1.785	125	106	140	180			1.785	34.441	34.469	35.265	36.589
1.786	123	101	134	179			1.786	34.553	34.324	35.033	36.142
1.787	122	108	143	181			1.787	34.616	34.421	35.187	36.648
1.788	128	108	133	175			1.788	34.604	34.381	35.128	36.692
1.789	123	112	144	186			1.789	34.395	34.307	35.497	36.217
1.79	122	113	148	176			1.79	34.402	34.373	35.315	36.625
1.791	113	112	141	172			1.791	34.183	34.407	35.4	36.554
1.792	117	114	130	170			1.792	34.383	34.239	35.753	36.423
1.793	118	116	139	175			1.793	34.462	34.177	35.3	36.596
1.794	121	106	145	181			1.794	34.228	34.246	35.509	36.348
1.795	114	116	141	175			1.795	34.209	34.288	35.398	36.454
1.796	127	112	155	178			1.796	34.222	34.396	35.473	36.424
1.797	116	107	150	181			1.797	34.175	34.384	35.452	36.367
1.798	122	116	148	173			1.798	34.126	34.397	35.338	36.431
1.799	116	110	149	167			1.799	34.105	34.137	35.196	36.206
1.8	122	102	144	173			1.8	34.257	34.521	35.509	36.329
1.801	117	111	151	169			1.801	34.139	34.305	35.771	36.218
1.802	117	112	143	172			1.802	34.259	34.445	35.79	36.088
1.803	110	107	141	170			1.803	34.101	34.626	35.56	36.109
1.804	119	108	135	186			1.804	34.335	34.409	35.61	36.214
1.805	118	104	149	173			1.805	34.168	34.543	35.529	36.32
1.806	120	105	145	167			1.806	34.139	34.438	35.778	36.296
1.807	122	115	151	182			1.807	34.067	34.636	35.767	36.368
1.808	118	115	146	189			1.808	34.237	34.665	35.735	36.295
1.809	125	121	150	177			1.809	34.309	34.68	35.768	36.452
1.81	131	110	155	172			1.81	34.226	34.696	35.593	36.343
1.811	134	116	140	165			1.811	34.158	34.672	35.878	36.275
1.812	128	109	146	171			1.812	34.474	34.792	35.964	36.023
1.813	128	107	146	179			1.813	34.539	34.311	35.538	36.202
1.814	126	118	138	171			1.814	34.397	34.289	35.442	36.238
1.815	125	112	135	173			1.815	34.384	34.356	35.687	36.182
1.816	127	112	142	173			1.816	34.441	34.557	35.271	36.159
1.817	119	110	146	170			1.817	34.247	34.626	35.485	36.264
1.818	122	112	144	170			1.818	34.487	34.506	35.635	36.104
1.819	129	109	149	171			1.819	34.63	34.13	35.451	35.911
1.82	128	112	141	178			1.82	34.234	34.13	35.499	36.069
1.821	124	121	151	170			1.821	34.371	34.161	35.878	36.339
1.822	129	120	151	172			1.822	34.315	33.976	35.895	36.56
1.823	112	118	153	179			1.823	34.484	34.282	35.542	36.048
1.824	125	125	146	159			1.824	34.414	34.218	35.684	35.989
1.825	128	117	143	163			1.825	34.328	34.536	35.794	35.803
1.826	126	110	153	163			1.826	34.314	34.5	35.72	36.049
1.827	127	115	148	152			1.827	34.49	34.414	35.503	35.955
1.828	134	124	140	152			1.828	34.262	34.584	35.515	36.217
1.829	120	110	131	151			1.829	34.359	34.343	35.701	35.926
1.83	125	124	138	164			1.83	34.261	34.407	35.864	35.893
1.831	121	118	151	169			1.831	34.274	34.362	35.821	36.18
1.832	126	122	153	166			1.832	34.491	34.623	35.697	35.781
1.833	116	119	151	162			1.833	34.469	34.29	35.624	35.992
1.834	112	111	139	165			1.834	34.177	34.439	35.807	36.054
1.835	116	117	142	157			1.835	34.334	34.357	35.886	35.909
1.836	117	123	142	163			1.836	34.232	34.451	35.76	35.965
1.837	117	124	157	159			1.837	34.274	34.389	35.419	36.055
1.838	121	116	147	158			1.838	34.319	34.385	35.132	36.027
1.839	129	116	147	154			1.839	34.437	34.45	35.437	36.023
1.84	125	111	155	157			1.84	34.235	34.323	35.187	36.211
1.841	124	117	152	168			1.841	34.507	34.533	35.574	36.218
1.842	130	114	156	171			1.842	34.494	34.428	35.445	36.281
1.843	130	116	159	160			1.843	34.358	34.318	35.503	36.051
1.844	126	117	142	157			1.844	34.293	34.311	35.631	36.276
1.845	129	107	143	163			1.845	34.417	34.166	35.452	36.131
1.846	122	112	153	164			1.846	34.408	34.287	35.802	35.988
1.847	125	112	139	161			1.847	34.463	34.462	35.514	35.88
1.848	127	114	147	164			1.848	34.389	34.561	35.707	36.023
1.849	122	118	141	165			1.849	34.466	34.319	35.8	35.849
1.85	126	115	150	161			1.85	34.229	34.357	35.355	35.746
1.851	130	104	142	156			1.851	34.3	34.667	35.578	36.148
1.852	123	117	136	153			1.852	34.439	34.437	35.465	35.936
1.853	132	114	139	165			1.853	34.26	34.417	35.552	35.85
1.854	129	112	148	158			1.854	34.188	34.583	35.687	35.884
1.855	125	105	140	156			1.855	34.375	34.35	35.499	36.08
1.856	124	105	134	152			1.856	34.4	34.606	35.556	35.735
1.857	119	112	149	163			1.857	34.355	34.308	35.421	35.954
1.858	118	109	151	158			1.858	34.399	34.376	35.378	35.936
1.859	129	107	154	159			1.859	34.671	34.45	35.438	35.757
1.86	120	112	142	165			1.86	34.223	34.393	35.457	36.092
1.861	118	111	140	159			1.861	34.31	34.494	35.555	36.109
1.862	118	113	141	167			1.862	34.184	34.359	35.321	36.066
1.863	125	115	147	169			1.863	34.25	34.517	35.46	35.904
1.864	122	113	147	162			1.864	34.021	34.3	35.321	36.036
1.865	124	127	141	168			1.865	34.278	34.279	35.679	36.142
1.866	127	107	140	180			1.866	34.027	34.472	35.631	36.351
1.867	128	116	139	167			1.867	34.039	34.541	35.542	36.092
1.868	128	119	140	155			1.868	34.05	34.732	35.76	36.281
1.869	126	117	152	167			1.869	34.137	34.575	35.531	36.172
1.87	123	107	149	163			1.87	34.167	34.618	35.694	36.015
1.871	119	109	151	171			1.871	34.301	34.475	35.418	36.113
1.872	123	118	146	168			1.872	34	34.671	35.307	36.116
1.873	121	105	156	171			1.873	34.225	34.7	35.375	36.016
1.874	113	109	146	170			1.874	34.214	34.554	35.344	36.01
1.875	119	114	143	178			1.875	34.238	34.676	35.162	36.191
1.876	127	106	144	174			1.876	34.321	34.559	35.634	36.31
1.877	129	109	150	174			1.877	34.347	34.572	35.451	35.916
1.878	116	118	142	168			1.878	34.088	34.779	35.326	36.148
1.879	125	114	144	173			1.879	34.101	34.776	35.244	36.173
1.88	122	111	139	165			1.88	34.216	34.548	35.234	36.056
1.881	124	105	148	159			1.881	34.063	34.733	35.452	36.078
1.882	120	112	151	169			1.882	34.074	34.773	35.253	35.866
1.883	129	100	148	160			1.883	34.383	34.488	35.288	35.947
1.884	133	109	142	168			1.884	34.406	34.661	35.402	36.121
1.885	132	114	146	176			1.885	34.447	34.708	35.605	35.696
1.886	133	116	145	168			1.886	34.368	34.593	35.402	36.292
1.887	125	113	143	164			1.887	34.668	34.901	35.391	35.932
1.888	117	109	147	179			1.888	34.178	34.596	35.572	36.076
1.889	133	112	164	170			1.889	34.38	34.672	35.377	36.133
1.89	130	110	156	167			1.89	34.218	34.394	35.192	36.14
1.891	131	115	155	166			1.891	34.361	34.584	35.442	35.948
1.892	137	114	156	165			1.892	34.578	34.462	35.236	35.943
1.893	132	112	150	168			1.893	34.432	34.328	35.568	35.901
1.894	129	107	151	159			1.894	34.422	34.403	35.473	35.901
1.895	130	110	149	172			1.895	34.369	34.546	35.524	35.891
1.896	126	105	147	184			1.896	34.287	34.429	35.323	36.109
1.897	132	103	144	170			1.897	34.308	34.555	35.561	35.832
1.898	116	109	136	176			1.898	34.305	34.486	35.542	36.073
1.899	133	106	149	165			1.899	34.368	34.386	35.242	36.014
1.9	117	104	147	173			1.9	34.418	34.471	35.555	36.073
1.901	122	114	146	159			1.901	34.475	34.26	35.396	35.777
1.902	123	108	153	165			1.902	34.276	34.729	35.553	35.828
1.903	127	105	158	154			1.903	34.29	34.576	35.445	36.041
1.904	122	113	156	178			1.904	34.301	34.312	35.434	35.949
1.905	126	111	144	173			1.905	34.155	34.495	35.597	35.812
1.906	132	111	144	162			1.906	33.854	34.419	35.712	36.187
1.907	122	111	140	165			1.907	34.101	34.591	35.517	35.848
1.908	117	114	146	161			1.908	34.23	34.161	35.554	36.161
1.909	125	109	153	171			1.909	34.148	34.29	35.548	35.843
1.91	126	111	145	162			1.91	34.035	34.362	35.469	35.964
1.911	124	112	152	163			1.911	34.192	34.714	35.177	35.985
1.912	119	109	153	160			1.912	34.303	34.617	35.432	35.893
1.913	131	108	149	170			1.913	34.34	34.414	35.6	35.845
1.914	120	117	137	171			1.914	34.164	34.522	35.812	36.079
1.915	129	112	151	191			1.915	34.312	34.765	35.488	36.268
1.916	120	110	150	185			1.916	34.323	34.408	35.43	35.91
1.917	121	110	138	183			1.917	34.252	34.386	35.37	35.98
1.918	128	115	142	176			1.918	34.058	34.343	35.365	36.015
1.919	129	113	152	168			1.919	34.301	34.225	35.71	36.177
1.92	125	121	150	166			1.92	34.341	34.227	35.45	35.802
1.921	118	114	165	161			1.921	34.532	34.47	35.554	35.943
1.922	125	106	164	167			1.922	34.432	34.296	35.878	36.233
1.923	131	118	156	172			1.923	34.339	34.391	35.622	35.923
1.924	123	115	151	170			1.924	34.222	34.427	35.525	35.817
1.925	125	115	152	173			1.925	34.094	34.459	35.586	36.094
1.926	129	117	162	173			1.926	34.206	34.24	35.405	36.356
1.927	132	113	152	155			1.927	34.197	34.386	35.155	36.021
1.928	126	114	144	168			1.928	34.187	34.413	35.215	36.153
1.929	127	112	153	171			1.929	34.301	34.302	35.02	36.468
1.93	121	114	144	172			1.93	34.367	34.125	35.448	35.867
1.931	128	116	145	165			1.931	34.361	34.255	35.779	35.864
1.932	123	111	142	171			1.932	34.344	34.497	35.937	36.008
1.933	116	109	140	168			1.933	34.12	34.559	35.501	35.933
1.934	126	116	150	166			1.934	34.356	34.324	35.857	36.444
1.935	125	111	138	166			1.935	34.321	34.414	35.578	36.017
1.936	116	111	151	168			1.936	34.463	34.445	35.535	36.138
1.937	121	115	146	173			1.937	34.197	34.379	35.917	36.034
1.938	123	123	133	159			1.938	34.453	34.454	35.573	36.102
1.939	116	110	150	157			1.939	34.508	34.401	35.946	36.728
1.94	122	109	140	176			1.94	34.655	34.445	35.945	36.382
1.941	130	112	140	160			1.941	34.539	34.463	36.078	36.618
1.942	133	119	145	172			1.942	34.23	34.753	36.142	36.523
1.943	125	117	151	164			1.943	34.389	34.574	36.012	36.113
1.944	133	115	145	158			1.944	34.497	34.489	35.941	36.525
1.945	125	120	137	168			1.945	34.401	34.53	35.482	36.437
1.946	122	119	139	164			1.946	34.401	34.618	35.413	36.655
1.947	120	119	149	171			1.947	34.357	34.494	35.092	36.842
1.948	128	113	151	167			1.948	34.463	34.455	35.477	36.668
1.949	130	111	155	173			1.949	34.513	34.583	35.463	36.367
1.95	127	112	148	157			1.95	34.521	34.474	35.241	36.802
1.951	131	113	143	176			1.951	34.554	34.423	35.489	36.645
1.952	137	107	158	169			1.952	34.144	34.407	35.254	36.608
1.953	126	112	171	171			1.953	34.518	34.799	35.364	36.491
1.954	118	109	156	182			1.954	34.457	34.584	35.008	36.483
1.955	121	119	142	169			1.955	34.467	34.52	35.456	36.563
1.956	130	114	147	166			1.956	34.418	34.533	35.368	36.567
1.957	118	115	151	157			1.957	34.316	34.564	35.475	36.391
1.958	130	106	143	160			1.958	34.443	34.339	35.516	36.211
1.959	129	109	149	156			1.959	34.491	34.58	35.644	36.566
1.96	130	116	154	163			1.96	34.481	34.525	35.464	36.393
1.961	124	111	150	161			1.961	34.595	34.223	35.613	36.347
1.962	125	108	157	160			1.962	34.534	34.48	35.666	36.436
1.963	125	114	148	153			1.963	34.646	34.691	35.414	36.616
1.964	123	113	147	161			1.964	34.48	34.617	35.375	36.465
1.965	119	118	152	163			1.965	34.438	34.693	35.07	36.609
1.966	118	115	143	160			1.966	34.467	34.673	35.354	36.964
1.967	113	109	156	159			1.967	34.282	34.446	35.184	36.281
1.968	128	130	151	169			1.968	34.345	34.418	35.383	36.87
1.969	123	121	148	174			1.969	34.373	34.434	35.342	36.451
1.97	127	123	150	169			1.97	34.528	34.401	35.365	36.556
1.971	120	118	145	179			1.971	34.445	34.496	35.595	36.274
1.972	119	116	153	166			1.972	34.548	34.309	35.637	36.427
1.973	132	113	146	163			1.973	34.491	34.423	35.544	36.419
1.974	132	117	144	175			1.974	34.376	34.358	35.549	36.52
1.975	134	119	142	172			1.975	34.532	34.669	35.496	36.348
1.976	120	114	154	169			1.976	34.479	34.399	35.273	36.665
1.977	122	122	153	172			1.977	34.506	34.335	35.502	36.443
1.978	130	116	154	172			1.978	34.545	34.436	35.36	36.013
1.979	131	122	155	166			1.979	34.401	34.208	35.169	36.425
1.98	116	122	151	175			1.98	34.75	34.432	35.247	36.66
1.981	139	119	148	171			1.981	34.311	34.357	35.28	36.45
1.982	125	124	142	170			1.982	34.623	34.362	35.406	36.399
1.983	135	122	153	176			1.983	34.585	34.363	35.39	36.279
1.984	132	117	157	173			1.984	34.593	34.352	35.068	36.08
1.985	130	116	152	177			1.985	34.542	34.324	35.27	35.916
1.986	135	112	145	172			1.986	34.66	34.252	35.789	35.813
1.987	125	115	148	169			1.987	34.286	34.246	35.251	35.924
1.988	123	116	148	168			1.988	34.595	34.347	35.024	36.165
1.989	120	106	147	176			1.989	34.631	34.379	35.097	36.494
1.99	125	108	149	187			1.99	34.439	34.378	35.37	36.017
1.991	130	112	150	174			1.991	34.611	34.198	35.262	36.225
1.992	127	115	157	175			1.992	34.569	34.328	35.245	36.293
1.993	123	115	162	171			1.993	34.573	34.355	35.313	36.507
1.994	119	121	150	171			1.994	34.596	34.388	34.962	36.639
1.995	121	125	143	172			1.995	34.791	34.496	35.009	36.48
1.996	131	126	149	176			1.996	34.772	34.143	35.281	36.734
[truncated: 3 more rows]

## Sheet: Supplementary Fig. 1
Fig. 1a																		Fig. 1b
Irradiation time (s)	Fluorescence intensity																	Delay time (ns)	Fluorescence intensity
	WT	W39F	W92F	W94F	W144F	W196F	W198F	W233F	W250F	W285F	W300F	W302F	W337F	W400F	W285F/D129N				WT	W39F	W92F	W94F	W144F	W196F	W198F	W233F	W250F	W285F	W300F	W302F	W337F	W400F	W285F/D129N
0	1	1	1	1	1	1	1	1	1	1	1	1	1	1	1			-2.4942	0.000362	-0.000359	0.000509	9.8e-05	0.000476	0.000404	-0.00021	0.000414	0.000242	-0.000297	-0.000309	0.000391	-0.000151	-0.000723	0.00121
1	1.0405	0.9925	1.0182	0.9935	1.0104	1.0122	1.0002	1.008	1.0095	0.9956	0.9932	0.9805	1.009	1.0158	1.0021			-2.4675	0.000249	-9.9e-05	-0.0003	-0.000302	-0.000427	5.4e-05	-8e-06	-0.00036	4e-05	-0.000398	-0.000209	0.000239	2.9e-05	-0.000195	0.00189
2	1.0223	1.0153	1.0246	0.9951	1.0252	1.04	0.9978	0.9984	1.0126	0.9895	0.9922	0.9862	1.0418	1.0242	1.0004			-2.4409	0.000602	-0.000359	-0.000165	-2e-06	0.000216	5.4e-05	-8e-06	-0.000289	-0.000373	0.000706	-0.00011	0.000391	-0.000151	-0.000195	0.00151
3	1.0741	0.9913	1.0343	1.0236	1.063	1.0104	1.0316	0.9973	1.0116	0.9966	1.0093	1.0006	1.0388	1.0314	0.9811			-2.4142	-0.00022	0.000292	0.000379	0.000198	-0.000298	-0.00064	0.000696	-0.00036	-0.000373	0.000506	-0.000209	0.000391	2.9e-05	0.000464	0.00181
4	1.0724	1.0344	1.0322	1.0151	1.0676	1.0566	1.0339	1.0104	1.0143	0.9947	1.0036	1.0092	1.0384	1.0371	1.0011			-2.3876	0.000602	3.1e-05	0.000106	-0.000202	-0.000298	5.4e-05	9.3e-05	-0.000289	-0.000373	0.000706	-0.000408	-0.000215	0.000479	0.000865	0.00234
5	1.1292	1.0307	1.0532	1.0401	1.0614	1.0735	1.0646	1.0097	1.0269	0.996	1.0236	0.9901	1.0561	1.038	1.0041			-2.3609	0.000482	0.000162	0.000239	-2e-06	-0.000298	5.4e-05	9.3e-05	-7.7e-05	-0.000476	0.000405	0.000384	-0.000215	2.9e-05	-6.3e-05	0.00189
6	1.1272	1.0314	1.0538	1.0287	1.1	1.0554	1.0502	0.9969	1.0244	0.9971	1.0246	1.0127	1.0515	1.0603	0.987			-2.3342	-0.000103	-0.000229	-0.000165	0.000198	-3.9e-05	-0.000292	-8e-06	0.000704	4e-05	0.000104	-0.000408	8.8e-05	-0.000332	0.000334	0.00204
7	1.1588	1.0486	1.0563	1.041	1.0905	1.1028	1.0505	1.0055	1.0431	0.9985	1.0242	0.9996	1.0645	1.0487	0.9925			-2.3076	0.000362	-9.9e-05	0.000509	-2e-06	0.000476	-0.000119	-0.000412	-7e-06	0.000242	-0.000598	-0.000508	-0.000215	0.000119	6.4e-05	0.00166
8	1.1629	1.0461	1.0991	1.0497	1.0857	1.1085	1.0476	0.9967	1.0503	0.9767	1.0213	1.0228	1.0744	1.0629	0.9975			-2.2809	0.000249	-0.000229	0.000106	9.8e-05	-3.9e-05	-0.00064	-0.00021	-0.000289	0.000352	0.000706	-0.00011	-0.000366	0.000209	0.000204	0.00196
9	1.1744	1.0478	1.0693	1.0447	1.1101	1.1139	1.0771	1.0006	1.0463	0.9838	1.0304	1.0397	1.0879	1.0744	1.0005			-2.2543	-0.000454	-0.000489	-2.9e-05	0.000598	-0.000557	-0.000292	-0.000311	-0.000217	4e-05	0.000506	-1e-05	-0.000366	0.000209	0.000464	0.000604
10	1.2274	1.0596	1.0634	1.0748	1.1167	1.0963	1.0848	0.9941	1.06	0.9861	1.029	1.0197	1.0927	1.0684	0.9838			-2.2276	0.000362	-0.000229	-0.000571	0.000298	-0.000557	-0.000466	9.3e-05	0.000343	-6.3e-05	-0.000398	-0.000209	-6.4e-05	0.000209	0.000595	0.00189
11	1.2234	1.0672	1.0683	1.0553	1.1013	1.126	1.0751	0.9967	1.057	0.9874	1.0403	1.0195	1.0886	1.0928	0.9857			-2.2009	-0.00022	-0.000619	-0.0003	-0.000302	-3.9e-05	0.000574	-0.000311	0.000494	0.000142	0.000606	9e-05	-0.000215	2.9e-05	0.000464	0.00174
12	1.2122	1.0792	1.1022	1.069	1.1146	1.1601	1.0896	0.9952	1.0738	0.9931	1.0591	1.0003	1.0975	1.1013	0.9868			-2.1743	-0.00022	-9.9e-05	-0.0003	-0.000202	-0.000298	0.000574	-0.000109	6.3e-05	-0.000166	0.00151	0.000484	-0.000215	-0.000151	-6.3e-05	0.00196
13	1.2368	1.0689	1.0835	1.0758	1.1204	1.1637	1.0836	0.998	1.0797	0.9853	1.0574	1.0309	1.1392	1.0996	0.997			-2.1476	1.4e-05	0.000162	-0.000165	-0.000502	-3.9e-05	-0.000466	-8e-06	-0.00036	-0.000373	-0.000107	0.000189	-0.000669	-0.000151	0.000334	0.00128
14	1.2554	1.1054	1.0973	1.0721	1.1419	1.1536	1.0787	0.9899	1.0713	0.9879	1.07	1.0324	1.1343	1.1121	0.9819			-2.121	0.000132	0.000422	-0.0003	0.000298	-0.000168	0.000404	-8e-06	-0.000147	0.000352	-0.000699	-0.000309	-0.000215	-0.000332	0.000334	0.00159
15	1.2983	1.0892	1.0999	1.091	1.1541	1.1841	1.1098	0.995	1.0946	0.9903	1.0639	1.0249	1.154	1.1028	0.9903			-2.0943	0.000482	-0.000619	0.000239	-0.000302	0.000216	-0.00064	-0.000412	0.000343	-0.000166	0.000305	-0.000508	0.000239	0.000119	0.000204	0.00227
16	1.2861	1.0847	1.106	1.0878	1.1642	1.1935	1.1148	1.0136	1.101	0.9901	1.0705	1.0097	1.1739	1.1306	0.9906			-2.0677	0.000132	-0.000359	-2.9e-05	-0.000102	0.000216	-0.000466	-0.00021	-0.000147	0.000452	-0.000107	-1e-05	-0.000215	0.000569	-0.000195	0.00196
17	1.2874	1.0937	1.1021	1.1049	1.1442	1.1727	1.1201	0.9991	1.1084	0.9781	1.052	1.0244	1.1627	1.1076	0.9796			-2.041	-0.000103	-0.000229	0.000649	-0.000302	-3.9e-05	0.000234	-0.000311	-0.000217	0.000242	0.000706	-1e-05	-0.000518	0.000299	0.000334	0.00166
18	1.3085	1.0966	1.1022	1.1024	1.1576	1.1849	1.1376	0.9825	1.1033	0.9867	1.0767	1.0298	1.155	1.1297	0.9881			-2.0143	-0.000103	0.000422	0.000106	-0.000102	-0.000168	0.000924	9.3e-05	-0.000501	-6.3e-05	-0.000398	-0.00011	-6.4e-05	2.9e-05	0.000334	0.00204
19	1.3113	1.1007	1.1004	1.1028	1.1692	1.2321	1.1265	0.992	1.0989	0.9867	1.0569	1.0122	1.1834	1.1284	0.9757			-1.9877	-0.000103	3.1e-05	0.000779	-0.000402	0.000346	0.000234	-0.000109	0.000133	0.000142	0.000606	0.000189	0.000391	0.000299	-6.3e-05	0.00159
20	1.3312	1.1305	1.1135	1.0949	1.1605	1.2039	1.1338	0.9972	1.1325	0.9718	1.0775	1.039	1.1592	1.1493	0.9894			-1.961	0.000132	3.1e-05	-0.000165	-0.000202	0.000216	-0.000292	0.000296	0.000133	0.000552	0.000606	-0.00011	0.000391	2.9e-05	-0.000459	0.00189
21	1.3537	1.1118	1.128	1.1123	1.1815	1.2475	1.1532	0.989	1.1271	0.9792	1.0889	1.0488	1.1771	1.1522	0.9808			-1.9344	1.4e-05	0.000162	0.000379	-0.000102	-3.9e-05	-0.000292	-0.000109	-0.000289	-0.000373	-0.000809	-0.000408	-0.000366	0.000389	0.000204	0.00211
22	1.3435	1.1455	1.1244	1.1237	1.1559	1.2429	1.1456	0.996	1.1322	0.9799	1.0824	1.0579	1.1913	1.1511	0.9919			-1.9077	-0.000337	0.000292	-0.000436	-0.000202	-0.000168	5.4e-05	-0.000109	-0.00036	0.000142	-0.000207	-0.000508	0.000542	0.000119	6.4e-05	0.00136
23	1.3884	1.1459	1.1353	1.133	1.1643	1.2323	1.1584	1.0038	1.1464	0.9773	1.0921	1.0275	1.2008	1.155	0.9915			-1.8811	-0.00022	0.000292	0.000106	-0.000202	-3.9e-05	0.000234	-8e-06	0.000203	-0.00027	-0.0011	-1e-05	0.000692	0.000119	0.000204	0.00196
24	1.3481	1.1429	1.1058	1.1103	1.1744	1.2313	1.1679	0.9969	1.1274	0.9775	1.0935	1.0445	1.193	1.1793	0.9876			-1.8544	-0.000337	-0.000359	-0.000165	-0.000202	-0.000168	5.4e-05	9.3e-05	-0.000217	-0.000683	0.000606	-1e-05	0.000391	0.000119	-0.000195	0.00189
25	1.3908	1.1519	1.1312	1.1332	1.1784	1.2794	1.1408	1.0052	1.1447	0.9659	1.0907	1.0499	1.2065	1.1489	0.9923			-1.8277	1.4e-05	-0.000359	-0.000165	-0.000202	9.6e-05	-0.000466	-0.000109	-7e-06	-0.000166	-0.00171	0.000189	0.000692	2.9e-05	0.000204	0.00143
26	1.3937	1.1621	1.122	1.1387	1.1874	1.2549	1.1413	1.0151	1.1527	0.9737	1.0889	1.0475	1.227	1.1574	0.9768			-1.8011	-0.000337	0.000162	-2.9e-05	-0.000302	-0.000168	5.4e-05	-8e-06	-7.7e-05	-0.000166	4e-06	-0.00011	-6.4e-05	0.000299	-0.000195	0.00128
27	1.3921	1.1688	1.1149	1.158	1.2009	1.2784	1.1677	0.9858	1.1443	0.9682	1.0941	1.0439	1.2311	1.1705	0.9781			-1.7744	-0.000337	0.000292	0.000509	-0.000102	-0.000427	5.4e-05	0.000195	-0.000217	-0.000476	-0.000297	0.000189	-6.4e-05	2.9e-05	6.4e-05	0.00143
28	1.4199	1.1683	1.122	1.1408	1.1884	1.2579	1.1706	0.9973	1.1555	0.9781	1.0977	1.0594	1.2235	1.1681	0.9831			-1.7478	-0.000103	-0.000489	-0.000436	-2e-06	-0.000686	-0.000292	-0.000311	-0.000147	0.000242	0.000506	9e-05	-0.000518	-6.1e-05	-0.000327	0.00204
29	1.3978	1.1645	1.1354	1.1454	1.1872	1.2977	1.1674	0.9863	1.1505	0.9727	1.0857	1.0347	1.2312	1.1807	0.9825			-1.7211	0.000249	-0.000229	-0.000436	0.000498	-0.000298	0.0011	0.000195	-0.00043	-0.000373	0.000104	-0.00011	0.000692	-0.000151	-6.3e-05	0.00121
30	1.414	1.2051	1.1229	1.1684	1.1805	1.2882	1.1849	0.983	1.1723	0.9748	1.1171	1.0548	1.2463	1.1741	0.978			-1.6945	0.000132	-0.000749	0.000919	0.000899	0.000606	0.000234	0.000496	-7e-06	-0.000166	0.000104	-1e-05	-6.4e-05	-0.000332	-0.000459	0.00196
31	1.4195	1.1792	1.1296	1.1684	1.2002	1.2991	1.1807	0.9871	1.171	0.9619	1.113	1.0721	1.2522	1.1731	0.9746			-1.6678	-0.000337	0.000682	-0.000165	-0.000102	0.000216	0.000234	-8e-06	0.000203	-0.000373	0.000305	9e-05	8.8e-05	-0.000332	-0.000459	0.00166
32	1.4185	1.2047	1.095	1.1829	1.1876	1.3104	1.1888	0.9941	1.1765	0.9677	1.1071	1.0677	1.2501	1.1851	0.9774			-1.6411	0.000249	-9.9e-05	0.000379	0.000298	-0.000168	-0.000466	-0.000109	-7.7e-05	-0.00027	0.000506	9e-05	8.8e-05	2.9e-05	0.000334	0.00159
33	1.4231	1.2002	1.119	1.1783	1.2009	1.2941	1.1965	0.9914	1.1849	0.9715	1.1062	1.0789	1.2736	1.2005	0.9743			-1.6145	-0.000103	-9.9e-05	0.000379	0.000198	-3.9e-05	-0.000119	-0.000311	-7.7e-05	-6.3e-05	0.00111	0.000584	0.000239	2.9e-05	0.000334	0.00143
34	1.4407	1.2074	1.1221	1.1518	1.1956	1.2888	1.2125	0.9831	1.1793	0.9669	1.1086	1.053	1.262	1.1946	0.9732			-1.5878	-0.000103	3.1e-05	-0.0003	-2e-06	9.6e-05	-0.000292	-8e-06	-0.000289	-0.000166	0.000104	-0.000408	0.000542	0.000299	-6.3e-05	0.00272
35	1.4432	1.2039	1.1232	1.1996	1.2128	1.3123	1.1866	0.9884	1.1765	0.9524	1.119	1.0478	1.2696	1.2281	0.9769			-1.5612	0.000249	0.000552	-2.9e-05	-0.000302	-0.000427	5.4e-05	0.000296	0.000704	-0.00027	0.000506	0.000294	8.8e-05	2.9e-05	0.000334	0.00211
36	1.4639	1.2045	1.1129	1.1851	1.1983	1.3285	1.2067	0.9821	1.1804	0.9633	1.1029	1.0669	1.2803	1.2083	0.9684			-1.5345	0.000132	3.1e-05	-0.000436	0.000198	9.6e-05	-0.000466	-0.00021	-0.000217	0.000352	0.000405	0.000189	0.000391	-6.1e-05	0.000464	0.00143
37	1.4716	1.2062	1.1289	1.1977	1.2043	1.3366	1.198	0.9943	1.2071	0.9605	1.1197	1.069	1.2691	1.2298	0.9789			-1.5079	0.000132	-0.000489	0.000509	-0.000102	-0.000168	-0.000292	-0.000109	-0.000289	-0.000166	-0.000107	-0.000309	-0.000215	-6.1e-05	-0.000459	0.00151
38	1.4678	1.2226	1.1243	1.1881	1.2076	1.3138	1.2116	0.985	1.1856	0.961	1.1313	1.0769	1.2921	1.2118	0.9891			-1.4812	-0.00022	-0.000229	-2.9e-05	-2e-06	9.6e-05	0.000234	-0.00021	-7.7e-05	-0.000166	0.000807	0.000584	0.000239	-0.000151	0.000865	0.00128
39	1.4597	1.2405	1.1241	1.1937	1.2206	1.3399	1.2091	0.9868	1.193	0.9612	1.1226	1.0678	1.2892	1.2133	0.9644			-1.4545	0.000249	0.000292	0.000106	-0.000602	0.000346	5.4e-05	0.000296	-7e-06	-0.000373	0.000205	-0.000309	0.000842	0.000749	6.4e-05	0.00227
40	1.4657	1.2176	1.1213	1.1779	1.1956	1.3322	1.2327	0.9876	1.211	0.9626	1.1401	1.062	1.2609	1.2181	0.9603			-1.4279	0.000132	-0.000229	-0.000436	-2e-06	-0.000168	-0.000292	-8e-06	-0.000289	-0.000373	-0.000809	-1e-05	0.000239	2.9e-05	-0.000195	0.00121
41	1.4578	1.2426	1.1196	1.2005	1.2158	1.359	1.2248	0.9748	1.2129	0.9558	1.1335	1.0833	1.3047	1.2338	0.9792			-1.4012	-0.00022	3.1e-05	-2.9e-05	0.000298	-0.000298	-0.000466	-8e-06	-7e-06	-6.3e-05	-0.0013	9e-05	0.000239	0.000659	-0.000459	0.00211
42	1.4786	1.2212	1.1452	1.2194	1.2159	1.3641	1.2312	0.977	1.2112	0.9675	1.1294	1.0531	1.2864	1.2478	0.9644			-1.3746	0.000362	-9.9e-05	-0.000707	-0.000102	-3.9e-05	0.000404	-0.000311	-0.000147	0.000352	0.000405	-1e-05	-6.4e-05	0.000479	6.4e-05	0.00166
43	1.4877	1.2176	1.1303	1.2254	1.2273	1.34	1.2356	0.9843	1.2148	0.9648	1.1496	1.0697	1.3091	1.2558	0.9839			-1.3479	0.000362	-0.000619	-0.000571	-0.000302	-0.000168	-0.000466	-0.000109	-0.000572	4e-05	-0.00141	-0.00011	0.000239	0.000119	-0.000327	0.00174
44	1.4809	1.2364	1.1355	1.2174	1.2179	1.352	1.2556	0.9847	1.2238	0.9588	1.1295	1.072	1.288	1.2335	0.9763			-1.3212	-0.000337	-9.9e-05	0.000379	0.000398	0.000346	5.4e-05	9.3e-05	0.000203	-0.000166	-0.000498	0.000784	8.8e-05	0.0012	0.000464	0.00166
45	1.5007	1.2343	1.1357	1.2123	1.2185	1.3552	1.2338	0.9781	1.2421	0.9542	1.1591	1.0827	1.3197	1.2413	0.9796			-1.2946	0.00107	0.000292	0.000239	0.000298	0.000216	-0.000292	-0.00021	0.000273	4e-05	0.000205	9e-05	-0.000215	-0.000241	0.000204	0.00174
46	1.4995	1.2587	1.1281	1.2097	1.2382	1.3731	1.248	0.9807	1.226	0.9578	1.1583	1.0829	1.2874	1.2269	0.973			-1.2679	0.000132	0.000422	0.000106	0.000298	0.000867	0.000234	0.000496	0.000133	0.000142	-0.000699	0.000294	0.000692	0.000119	0.000725	0.00166
47	1.5014	1.2468	1.1095	1.2421	1.2277	1.3734	1.2408	0.9803	1.2376	0.9572	1.1534	1.076	1.3104	1.2437	0.9761			-1.2413	-0.000103	0.000552	-0.000165	-0.000102	0.000346	0.000234	0.000696	-7.7e-05	0.000352	0.000205	0.000784	0.000239	0.000659	0.000204	0.00151
48	1.497	1.2515	1.1289	1.2208	1.2305	1.3747	1.2555	0.9718	1.2582	0.9581	1.165	1.0621	1.3211	1.2269	0.9701			-1.2146	0.000482	0.000552	0.000649	-2e-06	0.000737	0.000754	0.00101	0.000133	0.000352	0.00171	-1e-05	0.000391	0.000479	0.000464	0.00219
49	1.526	1.2735	1.1195	1.2393	1.2247	1.3797	1.2434	0.9723	1.2492	0.9575	1.1466	1.0743	1.3332	1.2465	0.9709			-1.188	0.000482	0.000682	0.000919	9.8e-05	0.000737	0.00215	0.000796	0.000704	0.000762	0.00181	9e-05	0.000542	0.000389	0.00112	0.00204
50	1.5013	1.2396	1.1188	1.221	1.2289	1.3811	1.2569	0.9739	1.2475	0.9584	1.1476	1.0878	1.3301	1.2614	0.9702			-1.1613	0.000602	0.00289	0.00214	0.0013	0.000997	0.000754	0.000696	0.00134	0.000552	0.00241	0.00149	0.0013	0.000209	0.00153	0.00219
51	1.52	1.2487	1.115	1.247	1.23	1.3863	1.251	0.9714	1.2372	0.9563	1.1849	1.0771	1.3257	1.2748	0.9738			-1.1346	0.00107	0.00276	0.00241	0.000699	0.00346	0.00492	0.00232	0.000273	0.000862	0.00413	0.00249	0.00175	0.00147	0.00284	0.0031
52	1.5195	1.2885	1.1356	1.2306	1.2141	1.4	1.2409	0.991	1.2544	0.9569	1.1454	1.0703	1.3513	1.2656	0.9676			-1.108	0.00118	0.00563	0.00403	0.002	0.00436	0.00614	0.00383	0.00205	0.002	0.00652	0.00288	0.00266	0.00246	0.00324	0.00438
53	1.5266	1.28	1.1324	1.2568	1.2214	1.4218	1.2641	0.9728	1.2691	0.9586	1.1636	1.083	1.3301	1.2538	0.9759			-1.0813	0.00365	0.00783	0.00741	0.0034	0.00592	0.00942	0.00585	0.00219	0.00552	0.00742	0.00458	0.00372	0.00327	0.00865	0.00491
54	1.5226	1.2851	1.1387	1.2377	1.2403	1.3843	1.2605	0.9684	1.2703	0.9482	1.1659	1.0771	1.3542	1.2666	0.9673			-1.0547	0.0067	0.0122	0.0122	0.0054	0.0102	0.0153	0.00847	0.00388	0.00386	0.00993	0.0095	0.00357	0.0048	0.0111	0.00732
55	1.5314	1.264	1.1158	1.2344	1.2293	1.4048	1.2853	0.9682	1.2556	0.9567	1.171	1.1031	1.3375	1.2732	0.9813			-1.028	0.00799	0.0189	0.0172	0.008	0.0142	0.0181	0.0126	0.00657	0.00737	0.0161	0.0124	0.00781	0.00652	0.0148	0.00959
56	1.5624	1.2943	1.1303	1.2574	1.2272	1.4285	1.2804	0.9674	1.2644	0.9511	1.2016	1.0887	1.3496	1.2729	0.9735			-1.0014	0.0114	0.0252	0.023	0.00941	0.0223	0.0309	0.0184	0.00933	0.0117	0.0228	0.019	0.0102	0.0101	0.0259	0.0129
57	1.5587	1.2953	1.1329	1.2686	1.2077	1.4277	1.2713	0.9898	1.2805	0.946	1.1745	1.0804	1.3488	1.2793	0.966			-0.9747	0.0166	0.0377	0.0303	0.0145	0.0318	0.0463	0.0262	0.0143	0.0189	0.031	0.025	0.015	0.0159	0.0323	0.0181
58	1.5354	1.2826	1.1136	1.2731	1.244	1.4279	1.268	0.9762	1.2807	0.9528	1.1826	1.0737	1.3485	1.2667	0.9678			-0.948	0.0234	0.053	0.0451	0.0229	0.0437	0.0543	0.0395	0.0177	0.0263	0.0388	0.0324	0.0247	0.0253	0.0454	0.0213
59	1.5501	1.2984	1.129	1.25	1.2323	1.4245	1.287	0.9591	1.2636	0.9459	1.1909	1.0946	1.3687	1.2879	0.9717			-0.9214	0.033	0.0633	0.0602	0.0307	0.0505	0.0738	0.0505	0.0292	0.0387	0.0508	0.0456	0.0348	0.0313	0.0578	0.0344
60	1.5681	1.3173	1.1443	1.2742	1.2359	1.4191	1.2887	0.9616	1.278	0.9508	1.1753	1.111	1.3385	1.2597	0.9777			-0.8947	0.0435	0.0847	0.0748	0.0437	0.0752	0.1033	0.0635	0.038	0.0487	0.0607	0.0622	0.0436	0.0484	0.0768	0.0419
61	1.5563	1.2791	1.153	1.278	1.2363	1.4196	1.2869	0.9672	1.2632	0.9542	1.1724	1.0762	1.3508	1.2704	0.9815			-0.8681	0.0588	0.0987	0.0939	0.0546	0.0937	0.1191	0.0848	0.0511	0.0646	0.0804	0.0798	0.0561	0.0617	0.0996	0.0569
62	1.5484	1.3031	1.1532	1.2739	1.2231	1.4377	1.2836	0.9767	1.2885	0.9476	1.1804	1.0964	1.3739	1.2895	0.9719			-0.8414	0.0781	0.1399	0.112	0.0755	0.112	0.1395	0.1115	0.0643	0.0772	0.101	0.1053	0.0754	0.08	0.1124	0.0673
63	1.5638	1.3054	1.1495	1.2619	1.2331	1.4347	1.2917	0.9645	1.2781	0.9515	1.1613	1.0912	1.3699	1.2781	0.9673			-0.8148	0.1044	0.1608	0.1456	0.0996	0.1457	0.1718	0.1365	0.0843	0.1005	0.1285	0.1271	0.1065	0.097	0.1535	0.0834
64	1.5651	1.2857	1.1548	1.2619	1.2454	1.4345	1.3103	0.9801	1.2859	0.9516	1.1898	1.0888	1.3824	1.3146	0.9706			-0.7881	0.1243	0.1846	0.167	0.1213	0.166	0.2009	0.1651	0.1021	0.1261	0.1444	0.1506	0.1236	0.1221	0.1754	0.1093
65	1.5702	1.2999	1.163	1.2833	1.2387	1.4342	1.2847	0.9771	1.2961	0.9534	1.1978	1.0803	1.382	1.3167	0.9758			-0.7614	0.151	0.2286	0.2069	0.1478	0.2001	0.241	0.2036	0.1292	0.1636	0.1795	0.1947	0.1575	0.1587	0.2184	0.1334
66	1.5782	1.304	1.1421	1.2656	1.2131	1.4356	1.3199	0.9768	1.3051	0.9438	1.1881	1.1063	1.3995	1.3002	0.9686			-0.7348	0.1943	0.2742	0.247	0.1768	0.2444	0.2804	0.2403	0.1517	0.1897	0.2049	0.2329	0.1865	0.1815	0.2417	0.157
67	1.5681	1.3142	1.1608	1.2875	1.2572	1.4551	1.3199	0.9522	1.313	0.9437	1.1872	1.1079	1.3799	1.2818	0.9714			-0.7081	0.2286	0.3058	0.2924	0.2195	0.2722	0.3201	0.2884	0.1836	0.2262	0.2357	0.2634	0.2293	0.2287	0.2813	0.1866
68	1.5749	1.3059	1.151	1.2844	1.2355	1.4452	1.2899	0.9779	1.2944	0.9517	1.202	1.0859	1.4047	1.2878	0.9695			-0.6815	0.2594	0.3527	0.3209	0.2474	0.33	0.3546	0.3124	0.2214	0.2737	0.2635	0.3132	0.2723	0.2659	0.317	0.2194
69	1.5907	1.3295	1.1596	1.2899	1.236	1.4834	1.3049	0.968	1.2914	0.948	1.1911	1.1043	1.3881	1.3301	0.9556			-0.6548	0.3188	0.3864	0.3689	0.296	0.3626	0.4105	0.3651	0.2571	0.308	0.3039	0.3532	0.3208	0.3031	0.3603	0.243
70	1.5707	1.3246	1.1676	1.3018	1.2239	1.446	1.3381	0.9666	1.3173	0.942	1.2093	1.1022	1.3741	1.2977	0.9639			-0.6281	0.3574	0.424	0.4033	0.337	0.4028	0.4519	0.4062	0.2904	0.3457	0.3231	0.3965	0.3394	0.3449	0.4094	0.2783
71	1.5877	1.3145	1.1721	1.3049	1.2318	1.4842	1.3092	0.9614	1.3238	0.9438	1.196	1.0971	1.3893	1.3169	0.965			-0.6015	0.4064	0.4882	0.4549	0.3694	0.4413	0.5047	0.465	0.3304	0.3988	0.3712	0.4384	0.3945	0.3967	0.4558	0.3239
72	1.6229	1.3176	1.1798	1.32	1.2546	1.4705	1.3171	0.974	1.3256	0.9416	1.1653	1.0984	1.3867	1.3343	0.9685			-0.5748	0.4339	0.5442	0.5016	0.4247	0.4831	0.5377	0.4972	0.3721	0.4352	0.398	0.4832	0.4254	0.4344	0.5059	0.3496
73	1.6007	1.3178	1.1741	1.2863	1.244	1.4671	1.3138	0.9587	1.3001	0.9437	1.199	1.1205	1.3869	1.3013	0.9775			-0.5482	0.4939	0.5761	0.5517	0.4867	0.54	0.5878	0.5615	0.4066	0.4763	0.4277	0.5206	0.4943	0.479	0.5433	0.3922
74	1.6297	1.3278	1.1753	1.3324	1.2466	1.4801	1.3365	0.956	1.333	0.9376	1.2168	1.1045	1.3907	1.3218	0.9777			-0.5215	0.5234	0.6018	0.574	0.5042	0.582	0.613	0.5948	0.4408	0.5306	0.4807	0.579	0.542	0.5221	0.5941	0.4341
75	1.6121	1.3285	1.1795	1.3031	1.2549	1.4951	1.3062	0.9417	1.3197	0.9441	1.2174	1.1072	1.3968	1.3403	0.9602			-0.4949	0.5874	0.6537	0.6277	0.5652	0.6328	0.6561	0.6443	0.4837	0.5769	0.512	0.6334	0.5589	0.5683	0.6368	0.4667
76	1.6018	1.3413	1.1708	1.325	1.2406	1.4827	1.3148	0.9672	1.3274	0.9398	1.1997	1.1182	1.4047	1.3332	0.9655			-0.4682	0.6206	0.6918	0.6484	0.5957	0.6455	0.6973	0.6707	0.519	0.6081	0.5329	0.6453	0.617	0.6047	0.6651	0.5005
77	1.6515	1.3361	1.1677	1.3266	1.2389	1.5085	1.3292	0.9665	1.3141	0.9343	1.2135	1.0956	1.3981	1.3291	0.9683			-0.4415	0.6785	0.7309	0.7177	0.6474	0.6839	0.712	0.7205	0.5597	0.6562	0.5743	0.6847	0.6678	0.6518	0.7084	0.5357
78	1.6197	1.344	1.2085	1.3164	1.2438	1.4768	1.3319	0.9597	1.3083	0.9441	1.2148	1.1115	1.3963	1.32	0.96			-0.4149	0.7044	0.7574	0.7419	0.6697	0.7405	0.7673	0.7419	0.5913	0.6789	0.5936	0.722	0.7054	0.6979	0.7097	0.5707
79	1.6231	1.3417	1.1917	1.3161	1.257	1.4889	1.3072	0.9393	1.3342	0.9393	1.1835	1.0916	1.3904	1.3343	0.9654			-0.3882	0.735	0.7802	0.753	0.7042	0.7667	0.7989	0.7801	0.6351	0.7285	0.6309	0.746	0.7452	0.7192	0.7796	0.6136
80	1.6407	1.3544	1.191	1.3307	1.238	1.5029	1.3356	0.9592	1.3256	0.9386	1.214	1.1288	1.393	1.3243	0.9698			-0.3616	0.7644	0.8118	0.7972	0.7332	0.7761	0.8186	0.7895	0.6573	0.7519	0.6646	0.7814	0.7654	0.758	0.7999	0.632
81	1.634	1.3539	1.194	1.3363	1.246	1.4868	1.3272	0.9644	1.3261	0.9313	1.2082	1.0969	1.403	1.3548	0.9632			-0.3349	0.8075	0.8626	0.819	0.779	0.8088	0.8501	0.8291	0.6884	0.7864	0.674	0.8364	0.8031	0.7737	0.829	0.6598
82	1.6504	1.3552	1.1809	1.3234	1.2646	1.4805	1.3268	0.9626	1.3326	0.9381	1.2048	1.1259	1.4103	1.3572	0.9636			-0.3083	0.8136	0.8736	0.8291	0.7961	0.8304	0.8549	0.8616	0.7126	0.8083	0.7088	0.8316	0.8394	0.7909	0.8372	0.6974
83	1.6312	1.3494	1.2034	1.3131	1.2376	1.4947	1.3352	0.953	1.3429	0.9359	1.2072	1.1132	1.4142	1.3417	0.9674			-0.2816	0.8334	0.9104	0.8799	0.8274	0.8555	0.8822	0.8891	0.7324	0.8318	0.7363	0.8752	0.8678	0.8299	0.8595	0.7219
84	1.6561	1.3642	1.1976	1.3325	1.2371	1.4857	1.3366	0.9626	1.3415	0.934	1.2143	1.1143	1.4249	1.3186	0.97			-0.2549	0.8679	0.8986	0.9102	0.8393	0.8639	0.9001	0.9046	0.7764	0.8655	0.759	0.8804	0.8817	0.8474	0.9019	0.7366
85	1.6318	1.3673	1.211	1.3143	1.2548	1.5099	1.3376	0.9542	1.3428	0.9368	1.2165	1.1171	1.4064	1.3387	0.972			-0.2283	0.8929	0.9229	0.9118	0.8735	0.9044	0.9289	0.9231	0.7958	0.8724	0.7815	0.9107	0.884	0.8805	0.9119	0.7628
86	1.6685	1.3777	1.2123	1.3227	1.2391	1.4985	1.3383	0.9462	1.3685	0.9298	1.1929	1.1289	1.4251	1.3613	0.9659			-0.2016	0.905	0.9467	0.9045	0.8831	0.9224	0.9325	0.9323	0.8196	0.8959	0.7802	0.9199	0.9224	0.8916	0.9148	0.7822
87	1.6582	1.3538	1.2156	1.3564	1.2528	1.4982	1.3788	0.959	1.3398	0.9264	1.2172	1.1207	1.4409	1.3337	0.9657			-0.175	0.912	0.9571	0.9667	0.9244	0.9399	0.9412	0.947	0.8315	0.9243	0.8193	0.921	0.9209	0.9295	0.9641	0.8082
88	1.6482	1.3766	1.2121	1.32	1.2531	1.5244	1.3528	0.9565	1.3468	0.9387	1.2299	1.1307	1.4144	1.3711	0.9589			-0.1483	0.9331	0.9584	0.9533	0.9375	0.9105	0.9634	0.9663	0.8514	0.9118	0.8316	0.934	0.9156	0.9109	0.9557	0.8265
89	1.6775	1.3544	1.2116	1.3199	1.255	1.5327	1.3437	0.95	1.3608	0.9313	1.2306	1.119	1.4507	1.3423	0.9571			-0.1217	0.9431	0.969	0.952	0.9418	0.9479	0.9694	0.9892	0.8685	0.9547	0.8565	0.9596	0.9617	0.9515	0.9632	0.8554
90	1.6608	1.3676	1.2219	1.3317	1.2433	1.5107	1.3586	0.947	1.3656	0.932	1.2262	1.1127	1.4198	1.362	0.9535			-0.095	0.9524	0.984	0.9571	0.9458	0.9448	0.9665	0.976	0.8692	0.9616	0.8545	0.959	0.9421	0.9235	0.9673	0.8609
91	1.6477	1.3716	1.2183	1.3331	1.2595	1.5148	1.3676	0.94	1.3584	0.93	1.2255	1.1169	1.4407	1.3357	0.9593			-0.0683	0.9828	0.9988	1	0.9764	0.9772	0.9792	0.9892	0.8967	0.9714	0.9013	0.9764	0.9505	0.9686	0.9771	0.893
92	1.6706	1.3782	1.218	1.3238	1.2438	1.5217	1.3775	0.9549	1.3493	0.9296	1.2299	1.1249	1.4317	1.3698	0.9596			-0.0417	0.9743	0.9738	0.9577	0.9597	0.975	0.9811	0.9918	0.9127	0.9437	0.8905	0.9576	0.9678	0.9569	0.9684	0.8888
93	1.6681	1.3746	1.2339	1.3411	1.2523	1.4822	1.3618	0.9622	1.3584	0.9336	1.2245	1.1243	1.4293	1.3427	0.9688			-0.015	0.9836	0.9997	0.9851	0.9789	0.9891	0.9991	0.9947	0.9102	0.9636	0.9226	0.9803	0.9685	0.9769	0.9851	0.8967
94	1.682	1.3707	1.2282	1.3577	1.2644	1.507	1.3475	0.9502	1.3748	0.9342	1.2196	1.1155	1.4328	1.3428	0.9607			0.0116	0.9701	0.984	0.9618	0.9605	0.9902	1	0.9874	0.9261	0.9673	0.9212	0.9789	0.9778	0.9692	0.9761	0.9207
95	1.6967	1.3807	1.2153	1.3535	1.2628	1.5242	1.3834	0.9432	1.3592	0.9341	1.2254	1.1296	1.4204	1.3472	0.956			0.0383	1	0.9857	0.9766	0.9963	0.9807	0.9837	0.992	0.9534	0.9915	0.9297	1	1	0.9861	0.9815	0.9421
96	1.6927	1.3984	1.2358	1.3675	1.2669	1.5453	1.354	0.9446	1.3678	0.9277	1.2145	1.132	1.4357	1.3413	0.9582			0.0649	0.9857	0.9866	0.9701	0.977	0.9845	0.9578	0.9936	0.9524	0.9843	0.932	0.9666	0.9841	0.9725	0.9843	0.9249
97	1.6985	1.3966	1.2499	1.3616	1.2725	1.5654	1.373	0.9539	1.3469	0.9203	1.2365	1.1358	1.4285	1.3658	0.9573			0.0916	0.9671	1	0.9836	0.9809	1	0.9677	1	0.9607	1	0.929	0.9762	0.9856	1	1	0.9475
98	1.6912	1.3844	1.2443	1.3475	1.2557	1.5293	1.3923	0.9551	1.3505	0.9235	1.2367	1.1237	1.4442	1.376	0.9575			0.1183	0.9489	0.9835	0.9692	0.978	0.988	0.9885	0.9788	0.9566	0.9709	0.9628	0.9856	0.9564	0.9499	0.9835	0.9384
99	1.7184	1.3884	1.2423	1.3546	1.2837	1.554	1.3744	0.9479	1.3759	0.9289	1.2397	1.1378	1.438	1.3691	0.9564			0.1449	0.9777	0.977	0.9637	1	0.9758	0.9426	0.9964	0.9648	0.9816	0.9707	0.9759	0.9775	0.9739	0.9846	0.963
100	1.6994	1.3886	1.2412	1.3554	1.2732	1.536	1.3859	0.9499	1.3513	0.9276	1.2303	1.1346	1.441	1.3643	0.9592			0.1716	0.9708	0.9636	0.9575	0.9931	0.9898	0.9416	0.9963	0.961	0.9703	0.9723	0.9621	0.947	0.9615	0.9693	0.9715
101	1.6893	1.388	1.2473	1.3802	1.2596	1.5257	1.3819	0.9543	1.3599	0.9248	1.2262	1.1539	1.4622	1.386	0.9615			0.1982	0.9492	0.9383	0.9579	0.9869	0.9822	0.9412	0.9835	0.9912	0.9715	0.9692	0.9677	0.9729	0.9764	0.9717	0.9792
102	1.7002	1.3907	1.2502	1.3713	1.2786	1.5043	1.36	0.9586	1.3792	0.9278	1.23	1.1368	1.4456	1.3779	0.9636			0.2249	0.9469	0.9316	0.9451	0.9945	0.9627	0.9299	0.961	0.9898	0.9728	0.9648	0.9508	0.972	0.9643	0.9442	0.9611
103	1.7068	1.3957	1.2564	1.3562	1.2566	1.5271	1.3649	0.9475	1.3595	0.923	1.2131	1.1383	1.4484	1.381	0.9536			0.2516	0.9547	0.934	0.9432	0.9767	0.9467	0.9537	0.9645	0.9836	0.9746	0.9991	0.9607	0.9522	0.9618	0.9694	0.9818
104	1.7321	1.3796	1.2342	1.3607	1.2747	1.54	1.3661	0.9581	1.3697	0.9263	1.24	1.1469	1.4571	1.3866	0.9627			0.2782	0.9329	0.9284	0.9142	0.9663	0.9344	0.9122	0.961	0.9751	0.943	1	0.9478	0.9359	0.9306	0.9516	0.9776
105	1.7396	1.4024	1.2537	1.3822	1.2979	1.5345	1.3965	0.941	1.3823	0.9271	1.2181	1.1398	1.4637	1.3872	0.9568			0.3049	0.9191	0.9278	0.9172	0.9673	0.9419	0.9259	0.9313	0.9843	0.9563	0.9906	0.9354	0.9542	0.9115	0.9594	0.9853
106	1.7127	1.4093	1.2764	1.3649	1.2594	1.5232	1.3977	0.9479	1.3926	0.9243	1.2265	1.1449	1.4559	1.3807	0.9565			0.3315	0.8988	0.906	0.9053	0.9613	0.9199	0.9013	0.9358	0.9785	0.9328	0.9897	0.923	0.9408	0.9256	0.9366	0.9882
107	1.711	1.4024	1.2541	1.3925	1.2771	1.5362	1.3829	0.9434	1.4034	0.928	1.2414	1.1123	1.4705	1.3771	0.9491			0.3582	0.9181	0.8916	0.9314	0.9534	0.9373	0.9065	0.9296	1	0.9222	0.9927	0.9143	0.9371	0.9088	0.927	0.9919
108	1.7354	1.378	1.2643	1.3935	1.2531	1.5461	1.4288	0.9439	1.3922	0.9221	1.231	1.138	1.4598	1.3936	0.9529			0.3848	0.868	0.881	0.8865	0.934	0.8917	0.8824	0.9223	0.9667	0.8974	0.9874	0.9007	0.9224	0.8894	0.8856	0.9811
109	1.7436	1.3935	1.2672	1.3929	1.2978	1.5565	1.4103	0.9575	1.3775	0.9202	1.2487	1.1239	1.4601	1.3928	0.9449			0.4115	0.8687	0.8686	0.8906	0.9079	0.8972	0.8652	0.9212	0.9834	0.9239	0.9976	0.9037	0.8813	0.9144	0.9115	0.9888
110	1.7286	1.4033	1.2635	1.3775	1.2872	1.5507	1.3906	0.9487	1.3776	0.9181	1.2421	1.1449	1.458	1.3825	0.9589			0.4382	0.87	0.8366	0.8617	0.9122	0.8805	0.8638	0.903	0.9781	0.8907	0.9866	0.8586	0.8586	0.8918	0.8891	0.9794
111	1.7458	1.3982	1.2817	1.3676	1.3103	1.561	1.4222	0.944	1.3759	0.9213	1.2489	1.1489	1.4593	1.3832	0.9552			0.4648	0.8566	0.827	0.8419	0.9097	0.8643	0.8655	0.8815	0.983	0.8828	0.9796	0.8687	0.8828	0.858	0.9108	1
112	1.7543	1.3987	1.2715	1.3719	1.2814	1.5707	1.3816	0.9358	1.4042	0.9175	1.2519	1.1686	1.4785	1.3855	0.9468			0.4915	0.846	0.8183	0.8226	0.896	0.8593	0.8274	0.8579	0.9603	0.8669	0.9876	0.8501	0.8651	0.8653	0.8687	0.9771
113	1.7306	1.4211	1.2897	1.3667	1.2935	1.588	1.3955	0.9442	1.3983	0.9157	1.2393	1.1388	1.4563	1.3843	0.9585			0.5181	0.8534	0.8044	0.8074	0.8843	0.8515	0.8109	0.8564	0.9658	0.8506	0.9834	0.8449	0.8592	0.8688	0.8481	0.9926
114	1.7645	1.4034	1.2704	1.3853	1.3003	1.5636	1.4034	0.945	1.4028	0.9149	1.2394	1.1362	1.4603	1.3877	0.9487			0.5448	0.8033	0.8049	0.8136	0.8624	0.8099	0.8281	0.8629	0.9381	0.8421	0.9794	0.8344	0.8251	0.8414	0.8149	0.9742
115	1.7436	1.4099	1.279	1.391	1.2896	1.5694	1.3715	0.9432	1.4092	0.923	1.2578	1.1428	1.4637	1.4041	0.9481			0.5714	0.8052	0.7727	0.8026	0.8564	0.8285	0.7831	0.848	0.9497	0.8399	0.9939	0.8227	0.8233	0.8307	0.8361	0.9786
116	1.7459	1.4109	1.2869	1.3799	1.279	1.5541	1.4109	0.9467	1.3861	0.9212	1.2452	1.1616	1.4591	1.3808	0.9524			0.5981	0.7836	0.7595	0.7803	0.8392	0.8026	0.7901	0.8257	0.9494	0.8138	0.9805	0.8256	0.8132	0.8002	0.8107	0.9668
117	1.7509	1.4114	1.2979	1.4078	1.2913	1.5623	1.3839	0.9473	1.3958	0.9169	1.2615	1.1613	1.4889	1.3825	0.9539			0.6248	0.7839	0.7636	0.7794	0.8494	0.7938	0.7932	0.8119	0.9334	0.8026	0.9874	0.7965	0.7962	0.801	0.8048	0.965
118	1.7784	1.4121	1.2689	1.3854	1.273	1.5434	1.3953	0.9232	1.3898	0.9181	1.2323	1.1549	1.4758	1.3733	0.9532			0.6514	0.7504	0.737	0.7342	0.8171	0.7663	0.7627	0.7895	0.9408	0.8022	0.9724	0.7973	0.7729	0.7753	0.7895	0.9521
119	1.7533	1.4205	1.2845	1.4019	1.2923	1.5747	1.422	0.9425	1.4266	0.9162	1.2516	1.1492	1.4746	1.386	0.9486			0.6781	0.7652	0.711	0.7504	0.8266	0.7577	0.7627	0.7973	0.9242	0.7937	0.9749	0.7623	0.7601	0.7791	0.7703	0.9493
120	1.7379	1.4047	1.2738	1.3842	1.2927	1.5755	1.4194	0.9418	1.3867	0.9154	1.2469	1.1756	1.4798	1.4056	0.9558			0.7047	0.7443	0.6926	0.735	0.8071	0.7469	0.7481	0.7737	0.9027	0.7783	0.9658	0.7557	0.7533	0.7625	0.7404	0.9313
																		0.7314	0.7227	0.694	0.7095	0.7918	0.7396	0.7224	0.7719	0.9136	0.7604	0.9713	0.7571	0.7442	0.7431	0.7518	0.9348
																		0.758	0.721	0.6784	0.6983	0.7831	0.735	0.7077	0.7536	0.8917	0.7517	0.944	0.7342	0.7128	0.7413	0.744	0.936
																		0.7847	0.7116	0.6756	0.6866	0.7689	0.7237	0.6992	0.7493	0.9035	0.7342	0.9637	0.7361	0.7329	0.7309	0.7407	0.9437
																		0.8114	0.6857	0.6274	0.6816	0.7543	0.6994	0.6957	0.7271	0.876	0.7325	0.934	0.7052	0.7023	0.7151	0.7022	0.929
																		0.838	0.6708	0.6471	0.6651	0.7536	0.7052	0.6954	0.7311	0.8843	0.7246	0.977	0.7019	0.6928	0.7227	0.6932	0.9211
																		0.8647	0.6706	0.6225	0.6551	0.7251	0.6651	0.6544	0.7017	0.8681	0.7076	0.9433	0.6828	0.7061	0.6875	0.6997	0.9147
																		0.8913	0.6633	0.6133	0.6587	0.7277	0.6579	0.6676	0.6914	0.8717	0.702	0.9541	0.6799	0.6684	0.6723	0.7019	0.9207
																		0.918	0.6448	0.6259	0.6311	0.7071	0.6544	0.6598	0.6951	0.8731	0.705	0.9476	0.6651	0.6454	0.6813	0.6924	0.8985
																		0.9446	0.6147	0.6172	0.6453	0.7272	0.6654	0.6487	0.6829	0.8436	0.6949	0.9563	0.6625	0.6565	0.6651	0.677	0.9011
																		0.9713	0.6228	0.5767	0.625	0.6981	0.6289	0.6236	0.6852	0.8514	0.6547	0.9346	0.6553	0.6392	0.6529	0.6368	0.8871
																		0.998	0.6218	0.5963	0.6139	0.6891	0.6354	0.6166	0.6561	0.8388	0.6701	0.9397	0.6432	0.6364	0.6455	0.6326	0.9007
																		1.0246	0.5926	0.5822	0.591	0.6856	0.6253	0.5934	0.639	0.8248	0.6533	0.9247	0.6253	0.6474	0.6519	0.622	0.8878
																		1.0513	0.5987	0.5711	0.5985	0.6779	0.6237	0.605	0.6512	0.8306	0.6451	0.9412	0.6234	0.6212	0.6228	0.6185	0.8957
																		1.0779	0.5797	0.5622	0.5868	0.6524	0.6007	0.5826	0.6213	0.8112	0.6348	0.9173	0.6254	0.6031	0.6036	0.6259	0.8797
																		1.1046	0.5969	0.5523	0.5678	0.6566	0.5998	0.6036	0.6289	0.8348	0.6246	0.9492	0.6051	0.5999	0.5986	0.6177	0.887
																		1.1313	0.5807	0.5319	0.5794	0.6404	0.5926	0.5819	0.6148	0.803	0.6268	0.9212	0.5871	0.5962	0.5979	0.6057	0.8817
																		1.1579	0.5614	0.5299	0.5713	0.653	0.5856	0.5697	0.6028	0.8147	0.6135	0.939	0.5949	0.5951	0.5846	0.5797	0.8988
																		1.1846	0.5566	0.5094	0.5445	0.632	0.5783	0.5696	0.6131	0.808	0.612	0.9097	0.5835	0.555	0.5826	0.5752	0.8662
																		1.2112	0.5469	0.4953	0.5302	0.6187	0.5625	0.5576	0.5946	0.8044	0.6023	0.9264	0.5824	0.5691	0.5666	0.6008	0.8689
																		1.2379	0.5221	0.5024	0.538	0.6097	0.5496	0.5506	0.5893	0.7885	0.5965	0.9108	0.5737	0.5468	0.5668	0.5649	0.8566
																		1.2645	0.5264	0.4936	0.5367	0.6186	0.557	0.5661	0.5801	0.8118	0.5814	0.9172	0.5702	0.557	0.5596	0.5789	0.8654
																		1.2912	0.5228	0.482	0.5173	0.5838	0.5466	0.5309	0.5687	0.7834	0.5645	0.9166	0.5444	0.544	0.5347	0.5588	0.8378
																		1.3179	0.5121	0.4971	0.511	0.5886	0.5294	0.532	0.573	0.783	0.5647	0.9357	0.5409	0.5432	0.5521	0.5564	0.8595
																		1.3445	0.4806	0.4797	0.4919	0.5833	0.5284	0.5339	0.551	0.7691	0.5526	0.9076	0.543	0.5317	0.5312	0.5373	0.8634
																		1.3712	0.5029	0.4688	0.4844	0.5866	0.5059	0.5202	0.547	0.7695	0.5567	0.9211	0.5413	0.5222	0.5187	0.5257	0.8413
																		1.3978	0.4796	0.4605	0.4988	0.5702	0.5009	0.5181	0.5476	0.7603	0.5458	0.9074	0.5237	0.511	0.523	0.5306	0.836
[truncated: 4,125 more rows]

## Sheet: Supplementary Fig. 2
Fig. 2a																		Fig. 2b
[truncated: 3,234 more rows]

## Sheet: Supplementary Fig. 3
Fig. 3a							Fig. 3b								Fig. 3c
[truncated: 216 more rows]

## Sheet: Supplementary Fig. 4
Delay Time (ps)	Signal intensity
[truncated: 772 more rows]

## Sheet: Supplementary Fig. 5
Fig. 5a												Fig. 5b
[truncated: 215 more rows]

[truncated: 5 more sheets: Supplementary Fig. 6, Supplementary Fig. 7, Supplementary Fig. 8, Supplementary Fig. 12, Supplementary Table 1&2]
